# Supplementary material for: Proximity labeling reveals new functional relationships between meiotic recombination proteins in S. cerevisiae
Source: PLoS Genet. 2024 Oct 15;20(10):e1011432. doi: 10.1371/journal.pgen.1011432 (PMC11508090; doi:10.1371/journal.pgen.1011432)
Supplement: S3 Table — File contains the average precursor intensity data corresponding to S. cerevisiae proteins detected in streptavidin pull down samples from either replicate of any TurboID fusion, and that were also not detected in either of the “no TurboID” replicates. The file contains multiple sheets: The first sheet displays average precursor intensity data for each target on the list across all TurboID fusions, while each of the other sheets display average precursor data for proteins detected in at least one replicate of an individual TurboID fusion. See Data Availability for link to raw data files. (XLSX) [file pgen.1011432.s010.xlsx]

## Sheet: zero in noturboID_ALL TARGETS
S3_Table. Streptavidin-purified proteins identified using UPLC-MS/MS (Average precursor intensities)			no TurboID		Ecm11_TI		Mer3_TI		Mlh3_TI		Msh4_TI		Msh5_TI		Spo16_TI		TI_Gmc2		Zip2_TI		Zip3iTI		Zip4iTI		Zip4_cTI
Bio View:334 Proteins in 304 Clusters<BR>With 185 Hidden	Alternate ID	Molecular Weight	20230113_AM_21A	20230113_AM_21B	20230113_AM_8A	20230113_AM_8B	20230113_AM_7A	20230113_AM_7B	20230113_AM_10A	20230113_AM_10B	20230113_AM_2A	20230113_AM_2B	20230113_AM_3A	20230113_AM_3B	20230113_AM_6A	20230113_AM_6B	20230113_AM_9A	20230113_AM_9B	20230113_AM_15A	20230113_AM_15B	20230113_AM_1A	20230113_AM_1B	20230113_AM_5A	20230113_AM_5B	20230113_AM_4A	20230113_AM_4B
Chromosome stability protein 9 OS=Saccharomyces cerevisiae (strain ATCC 204508 / S288c) OX=559292 GN=CST9 PE=1 SV=1	Zip3/Cst9	54 kDa	0	0	8740000	16100000	10900000	8130000	0	0	40300000	28500000	30000000	23500000	44000000	39100000	0	0	29800000	26900000	41500000	35200000	27300000	17300000	25100000	17400000
ATP-dependent DNA helicase MER3 OS=Saccharomyces cerevisiae (strain ATCC 204508 / S288c) OX=559292 GN=HFM1 PE=1 SV=3	HFM1	135 kDa	0	0	2330000	3590000	22200000	20700000	0	0	10400000	14600000	5640000	2560000	4180000	3360000	0	0	7630000	7150000	1960000	0	12800000	11000000	7140000	6980000
Protein ECM11 OS=Saccharomyces cerevisiae (strain ATCC 204508 / S288c) OX=559292 GN=ECM11 PE=1 SV=1	ECM11	34 kDa	0	0	27900000	30900000	9160000	8710000	0	0	13900000	10100000	6430000	4740000	7820000	7710000	4110000	4240000	9900000	10600000	10200000	9820000	46200000	30400000	32200000	23200000
Nucleolar protein NET1 OS=Saccharomyces cerevisiae (strain ATCC 204508 / S288c) OX=559292 GN=NET1 PE=1 SV=1	NET1	129 kDa	0	0	3080000	5930000	8000000	6940000	0	1760000	8940000	10400000	7470000	4420000	3520000	2500000	0	1	2850000	5260000	5630000	4470000	5180000	5550000	5220000	4570000
Synaptonemal complex protein ZIP1 OS=Saccharomyces cerevisiae (strain ATCC 204508 / S288c) OX=559292 GN=ZIP1 PE=1 SV=2	ZIP1	100 kDa	0	0	6840000	10100000	4540000	3370000	0	0	4920000	4900000	2350000	1890000	3420000	2690000	0	0	2680000	2220000	3000000	2760000	9400000	6830000	6440000	6730000
Protein ZIP2 OS=Saccharomyces cerevisiae (strain ATCC 204508 / S288c) OX=559292 GN=ZIP2 PE=1 SV=1	ZIP2	83 kDa	0	0	0	0	0	0	0	0	8350000	9780000	4260000	2300000	3450000	2340000	0	0	18200000	24600000	2120000	0	5850000	4940000	7960000	8280000
Protein RED1 OS=Saccharomyces cerevisiae (strain ATCC 204508 / S288c) OX=559292 GN=RED1 PE=1 SV=1	RED1	96 kDa	0	0	1720000	2040000	2950000	3660000	0	0	3700000	3370000	1420000	1040000	3320000	3610000	0	0	6750000	8250000	0	0	8670000	6890000	7540000	6130000
Heat shock transcription factor OS=Saccharomyces cerevisiae (strain ATCC 204508 / S288c) OX=559292 GN=HSF1 PE=1 SV=1	HSF1	93 kDa	0	0	6180000	12800000	3510000	3200000	0	0	3560000	3860000	3090000	2820000	2440000	2110000	1640000	0	2510000	3470000	3240000	3530000	7330000	5580000	9520000	6070000
MutS protein homolog 5 OS=Saccharomyces cerevisiae (strain ATCC 204508 / S288c) OX=559292 GN=MSH5 PE=1 SV=1	MSH5	102 kDa	0	0	0	0	0	0	0	0	8100000	7010000	46200000	35300000	1820000	1460000	0	0	1790000	1450000	2540000	2130000	1960000	1120000	1260000	0
DNA repair protein RAD2 OS=Saccharomyces cerevisiae (strain ATCC 204508 / S288c) OX=559292 GN=RAD2 PE=1 SV=2	RAD2	118 kDa	0	0	1300000	3230000	2260000	2090000	0	0	3360000	2890000	2540000	1750000	0	0	0	0	0	0	1160000	1710000	6620000	4880000	8500000	7090000
ATP-dependent DNA helicase PIF1 OS=Saccharomyces cerevisiae (strain ATCC 204508 / S288c) OX=559292 GN=PIF1 PE=1 SV=2	PIF1	98 kDa	0	0	0	0	9580000	8790000	0	0	2150000	3230000	0	0	1840000	910000	0	0	1570000	0	0	0	3950000	2900000	2360000	1600000
Centromere-binding protein 1 OS=Saccharomyces cerevisiae (strain ATCC 204508 / S288c) OX=559292 GN=CBF1 PE=1 SV=2	CBF1	39 kDa	0	0	6100000	10800000	2930000	1980000	0	0	3900000	3500000	2600000	1930000	1000000	1570000	867000	0	925000	1270000	1190000	1210000	4780000	3230000	5230000	2290000
Meiotic activator RIM4 OS=Saccharomyces cerevisiae (strain ATCC 204508 / S288c) OX=559292 GN=RIM4 PE=1 SV=1	RIM4	80 kDa	0	0	2850000	3740000	7900000	3820000	3460000	3700000	3400000	3730000	3900000	4720000	3890000	2450000	2390000	2630000	2040000	3000000	3450000	1910000	13000000	8400000	12400000	11500000
Thioredoxin-2 OS=Saccharomyces cerevisiae (strain ATCC 204508 / S288c) OX=559292 GN=TRX2 PE=1 SV=3	TRX2	11 kDa	0	0	4570000	7530000	8860000	7360000	2760000	0	12200000	12300000	10300000	8840000	3130000	3410000	1240000	908000	2400000	3100000	3950000	4230000	18800000	11000000	11600000	6520000
Meiosis-specific protein SPO13 OS=Saccharomyces cerevisiae (strain ATCC 204508 / S288c) OX=559292 GN=SPO13 PE=1 SV=1	SPO13	33 kDa	0	0	3000000	3160000	6550000	3030000	0	0	5340000	3620000	3540000	3320000	4320000	2680000	0	0	2450000	4560000	3760000	4750000	6030000	4510000	7150000	5490000
Securin OS=Saccharomyces cerevisiae (strain ATCC 204508 / S288c) OX=559292 GN=PDS1 PE=1 SV=1	PDS1	42 kDa	0	0	4090000	5500000	3740000	5440000	0	0	7030000	5710000	6250000	2940000	5700000	4030000	0	0	3210000	7540000	4110000	2180000	10300000	5570000	9630000	10900000
Protein KRI1 OS=Saccharomyces cerevisiae (strain ATCC 204508 / S288c) OX=559292 GN=KRI1 PE=1 SV=1	KRI1	69 kDa	0	0	1500000	2410000	4810000	4160000	0	0	5860000	4620000	4670000	4240000	0	0	0	0	18700000	1	2650000	3470000	3550000	3060000	3230000	2500000
DNA mismatch repair protein MLH3 OS=Saccharomyces cerevisiae (strain ATCC 204508 / S288c) OX=559292 GN=MLH3 PE=1 SV=1	MLH3	82 kDa	0	0	0	0	0	0	6070000	6750000	0	0	0	0	0	0	0	0	0	0	0	0	0	0	0	0
Cell division control protein 48 OS=Saccharomyces cerevisiae (strain ATCC 204508 / S288c) OX=559292 GN=CDC48 PE=1 SV=3	CDC48	92 kDa	0	0	0	2810000	2120000	1690000	2030000	1740000	2290000	2400000	3150000	1520000	0	0	2430000	1720000	0	0	2620000	1390000	2510000	2270000	1780000	2300000
Glycolytic genes transcriptional activator GCR1 OS=Saccharomyces cerevisiae (strain ATCC 204508 / S288c) OX=559292 GN=GCR1 PE=1 SV=2	GCR1	88 kDa	0	0	3680000	6110000	0	0	0	0	0	0	0	0	0	0	0	0	0	0	2920000	3280000	5170000	3960000	4240000	2130000
Phosphatidylinositol 3-phosphate-binding protein 2 OS=Saccharomyces cerevisiae (strain ATCC 204508 / S288c) OX=559292 GN=PIB2 PE=1 SV=1	PIB2	71 kDa	0	0	0	0	0	0	0	0	0	0	0	0	0	0	0	0	0	792000	0	0	6510000	6830000	7060000	4180000
DNA mismatch repair protein MLH1 OS=Saccharomyces cerevisiae (strain ATCC 204508 / S288c) OX=559292 GN=MLH1 PE=1 SV=2	MLH1	87 kDa	0	0	0	0	2850000	3030000	4850000	5300000	0	0	0	0	0	0	0	0	0	0	0	0	0	0	0	0
Sister chromatid cohesion protein 2 OS=Saccharomyces cerevisiae (strain ATCC 204508 / S288c) OX=559292 GN=SCC2 PE=1 SV=1	SCC2	171 kDa	0	0	0	1820000	1710000	1710000	0	0	2880000	2050000	1090000	0	0	0	0	0	0	0	0	0	2200000	1630000	3040000	1950000
Cluster of Cell wall mannoprotein HSP150 OS=Saccharomyces cerevisiae (strain ATCC 204508 / S288c) OX=559292 GN=HSP150 PE=1 SV=2 (P32478)	HSP150	41 kDa	0	0	996000	0	7950000	0	3880000	10500000	15800000	3220000	7870000	11000000	2790000	0	0	0	0	0	0	23000000	4530000	36400000	38900000	19600000
Kelch repeat-containing protein 2 OS=Saccharomyces cerevisiae (strain ATCC 204508 / S288c) OX=559292 GN=KEL2 PE=1 SV=1	KEL2	100 kDa	0	0	0	1470000	0	0	0	0	0	0	1970000	1160000	0	0	0	0	0	0	0	0	2780000	1840000	2570000	2460000
rRNA biogenesis protein RRP5 OS=Saccharomyces cerevisiae (strain ATCC 204508 / S288c) OX=559292 GN=RRP5 PE=1 SV=1	RRP5	193 kDa	0	0	0	0	3890000	2990000	0	0	0	1	0	0	0	0	0	0	0	0	0	0	0	0	0	0
Cell wall protein CWP1 OS=Saccharomyces cerevisiae (strain ATCC 204508 / S288c) OX=559292 GN=CWP1 PE=1 SV=2	CWP1	24 kDa	0	0	0	0	0	0	0	0	1	0	4960000	3960000	0	0	0	0	0	0	0	4430000	2650000	17600000	14400000	9490000
Zinc finger transcription factor YRR1 OS=Saccharomyces cerevisiae (strain ATCC 204508 / S288c) OX=559292 GN=YRR1 PE=1 SV=1	YRR1	92 kDa	0	0	1690000	1510000	4870000	4380000	0	0	0	3050000	0	0	0	0	0	0	0	0	0	0	1900000	1190000	4680000	4140000
Nucleolar complex protein 14 OS=Saccharomyces cerevisiae (strain ATCC 204508 / S288c) OX=559292 GN=NOP14 PE=1 SV=1	NOP14	94 kDa	0	0	0	2770000	2590000	2530000	0	0	1650000	2740000	0	0	0	0	0	0	0	0	0	0	2040000	1800000	2680000	2480000
Ubiquitin-like protein SMT3 OS=Saccharomyces cerevisiae (strain ATCC 204508 / S288c) OX=559292 GN=SMT3 PE=1 SV=1	SMT3	12 kDa	0	0	18300000	26000000	6730000	4760000	0	0	9760000	5240000	3550000	4790000	7220000	2890000	0	0	0	0	6710000	6110000	5760000	6110000	5720000	4320000
Cop9 signalosome-interactor 1 OS=Saccharomyces cerevisiae (strain ATCC 204508 / S288c) OX=559292 GN=CSI1 PE=1 SV=1	CSI1	35 kDa	0	0	0	0	0	0	0	0	3910000	4940000	4560000	3650000	4760000	2180000	0	0	0	0	0	1	4180000	2040000	8500000	3810000
Uncharacterized protein MRP8 OS=Saccharomyces cerevisiae (strain ATCC 204508 / S288c) OX=559292 GN=MRP8 PE=1 SV=1	MRP8	25 kDa	0	0	4190000	7110000	0	0	0	0	10800000	6960000	5210000	3210000	1520000	2450000	0	0	0	0	0	0	2620000	1090000	0	0
Sphingolipid long chain base-responsive protein PIL1 OS=Saccharomyces cerevisiae (strain ATCC 204508 / S288c) OX=559292 GN=PIL1 PE=1 SV=1	PIL1	38 kDa	0	0	1220000	1510000	0	0	2190000	1	0	943000	1070000	827000	1010000	795000	0	1130000	0	0	875000	0	1950000	1360000	1750000	1430000
AP-2 complex subunit beta OS=Saccharomyces cerevisiae (strain ATCC 204508 / S288c) OX=559292 GN=APL1 PE=1 SV=2	APL1	80 kDa	0	0	0	0	1570000	1700000	0	0	2840000	2550000	902000	0	0	0	0	0	0	0	0	0	3590000	1820000	1200000	1600000
Glucose-6-phosphate 1-epimerase OS=Saccharomyces cerevisiae (strain ATCC 204508 / S288c) OX=559292 GN=YMR099C PE=1 SV=1	YMR099C	34 kDa	0	0	1300000	2070000	2710000	2330000	1400000	0	3670000	3950000	2790000	1560000	1510000	775000	734000	0	936000	0	1180000	0	4340000	2870000	2550000	1780000
Phosphatidylinositol 3-kinase VPS34 OS=Saccharomyces cerevisiae (strain ATCC 204508 / S288c) OX=559292 GN=VPS34 PE=1 SV=1	VPS34	101 kDa	0	0	0	0	0	0	0	0	0	0	0	0	0	0	0	0	0	0	0	0	6490000	4820000	0	0
Thioredoxin-1 OS=Saccharomyces cerevisiae (strain ATCC 204508 / S288c) OX=559292 GN=TRX1 PE=1 SV=3	TRX1	11 kDa	0	0	5680000	9000000	12000000	8520000	4210000	0	7480000	6430000	6340000	10600000	4300000	4720000	0	0	0	0	5790000	5310000	8370000	7410000	6010000	10500000
Ribonucleoside-diphosphate reductase small chain 1 OS=Saccharomyces cerevisiae (strain ATCC 204508 / S288c) OX=559292 GN=RNR2 PE=1 SV=2	RNR2	46 kDa	0	0	1880000	2770000	2560000	2220000	2890000	0	3760000	2160000	2820000	1870000	1060000	864000	1340000	0	0	0	2260000	1510000	4860000	3410000	1920000	2020000
Mitochondrial protein import protein MAS5 OS=Saccharomyces cerevisiae (strain ATCC 204508 / S288c) OX=559292 GN=YDJ1 PE=1 SV=1	YDJ1	45 kDa	0	0	0	3560000	2790000	0	0	0	0	4140000	3810000	2270000	0	0	0	0	0	0	2720000	0	3570000	2890000	4040000	3050000
Topoisomerase 1-associated factor 2 OS=Saccharomyces cerevisiae (strain ATCC 204508 / S288c) OX=559292 GN=TOF2 PE=1 SV=1	TOF2	86 kDa	0	0	0	1	2700000	3010000	0	0	2270000	2930000	2160000	1	0	0	0	0	0	0	0	0	1560000	0	1930000	0
Replication factor A protein 1 OS=Saccharomyces cerevisiae (strain ATCC 204508 / S288c) OX=559292 GN=RFA1 PE=1 SV=1	RFA1	70 kDa	0	0	0	0	3590000	2620000	0	0	4300000	2080000	0	0	0	0	0	0	0	0	0	0	3540000	2500000	0	1
Homocysteine/cysteine synthase OS=Saccharomyces cerevisiae (strain ATCC 204508 / S288c) OX=559292 GN=MET17 PE=1 SV=3	MET17	49 kDa	0	0	2740000	3930000	0	2430000	3680000	0	0	0	2980000	1570000	0	1500000	3580000	1870000	0	0	0	1	1280000	1650000	1	812000
UBA domain-containing protein RUP1 OS=Saccharomyces cerevisiae (strain ATCC 204508 / S288c) OX=559292 GN=RUP1 PE=1 SV=1	RUP1	75 kDa	0	0	0	0	0	3130000	0	0	4980000	3070000	4880000	3130000	0	0	0	0	0	0	0	0	3920000	3180000	6390000	2740000
Reticulon-like protein 1 OS=Saccharomyces cerevisiae (strain ATCC 204508 / S288c) OX=559292 GN=RTN1 PE=1 SV=1	RTN1	33 kDa	0	0	840000	3050000	2590000	2560000	3240000	969000	1780000	3150000	3370000	1460000	2010000	1790000	3640000	1150000	0	0	0	2290000	2830000	0	651000	554000
Antiviral helicase SKI2 OS=Saccharomyces cerevisiae (strain ATCC 204508 / S288c) OX=559292 GN=SKI2 PE=1 SV=2	SKI2	146 kDa	0	0	0	8530000	8170000	0	0	7500000	0	4670000	6330000	929000	0	0	0	2270000	0	0	0	0	2600000	1740000	4220000	1440000
Meiosis-specific protein HOP1 OS=Saccharomyces cerevisiae (strain ATCC 204508 / S288c) OX=559292 GN=HOP1 PE=1 SV=2	HOP1	69 kDa	0	0	1700000	1760000	2350000	1260000	0	0	0	1650000	642000	0	0	0	0	0	0	0	0	0	2270000	1110000	2390000	1260000
Filament protein FIN1 OS=Saccharomyces cerevisiae (strain ATCC 204508 / S288c) OX=559292 GN=FIN1 PE=1 SV=1	FIN1	33 kDa	0	0	0	0	0	2370000	0	0	3540000	3150000	0	0	0	0	0	0	0	0	0	0	3890000	2920000	4590000	3140000
Oligoribonuclease, mitochondrial OS=Saccharomyces cerevisiae (strain ATCC 204508 / S288c) OX=559292 GN=REX2 PE=1 SV=1	REX2	31 kDa	0	0	996000	0	1	1	0	0	1660000	2150000	2270000	1160000	0	0	0	0	0	0	0	0	4490000	1410000	3120000	2440000
Stationary phase protein 4 OS=Saccharomyces cerevisiae (strain ATCC 204508 / S288c) OX=559292 GN=SPG4 PE=1 SV=1	SPG4	13 kDa	0	0	0	0	0	3330000	0	0	4850000	2890000	2720000	2240000	1300000	0	0	0	0	0	0	0	4730000	4120000	4140000	2620000
12 kDa heat shock protein OS=Saccharomyces cerevisiae (strain ATCC 204508 / S288c) OX=559292 GN=HSP12 PE=1 SV=1	HSP12	12 kDa	0	0	1820000	0	809000	2240000	1010000	0	2380000	1480000	2670000	0	0	0	0	0	0	0	0	1600000	3900000	2280000	1950000	0
Nuclear GTP-binding protein NUG1 OS=Saccharomyces cerevisiae (strain ATCC 204508 / S288c) OX=559292 GN=NUG1 PE=1 SV=1	NUG1	58 kDa	0	0	0	0	3000000	2960000	0	0	0	1	0	0	0	0	0	0	0	0	0	0	2450000	1260000	3280000	1480000
Protoplast secreted protein 2 OS=Saccharomyces cerevisiae (strain ATCC 204508 / S288c) OX=559292 GN=PST2 PE=1 SV=1	PST2	21 kDa	0	0	3490000	6110000	1	3680000	5200000	0	5970000	5020000	4160000	2560000	1	3640000	3750000	0	0	0	0	1	6620000	4920000	5600000	5050000
Multiprotein-bridging factor 1 OS=Saccharomyces cerevisiae (strain ATCC 204508 / S288c) OX=559292 GN=MBF1 PE=1 SV=2	MBF1	16 kDa	0	0	1240000	0	2690000	1890000	3710000	0	4300000	4880000	2420000	1930000	1590000	1790000	0	0	0	0	0	1830000	4120000	2600000	3960000	3310000
40S ribosomal protein S1-A OS=Saccharomyces cerevisiae (strain ATCC 204508 / S288c) OX=559292 GN=RPS1A PE=1 SV=2	RPS1A	29 kDa	0	0	0	2250000	1690000	0	4450000	1880000	0	1	0	1230000	0	1960000	3160000	1930000	0	0	2260000	1930000	1	1230000	1340000	1070000
27S pre-rRNA (guanosine(2922)-2'-O)-methyltransferase OS=Saccharomyces cerevisiae (strain ATCC 204508 / S288c) OX=559292 GN=SPB1 PE=1 SV=2	SPB1	96 kDa	0	0	0	0	4230000	4520000	0	0	0	0	0	0	0	0	0	0	0	0	2890000	3430000	590000	0	0	0
Exosome complex exonuclease RRP6 OS=Saccharomyces cerevisiae (strain ATCC 204508 / S288c) OX=559292 GN=RRP6 PE=1 SV=1	RRP6	84 kDa	0	0	1460000	2960000	0	0	0	0	0	0	0	0	0	0	0	0	0	0	0	0	0	0	2270000	2260000
CTD kinase subunit alpha OS=Saccharomyces cerevisiae (strain ATCC 204508 / S288c) OX=559292 GN=CTK1 PE=1 SV=1	CTK1	61 kDa	0	0	0	3070000	4080000	3070000	0	0	2530000	2220000	0	0	0	0	0	0	1640000	0	0	0	2850000	1800000	3060000	1490000
ATP-dependent helicase SGS1 OS=Saccharomyces cerevisiae (strain ATCC 204508 / S288c) OX=559292 GN=SGS1 PE=1 SV=1	SGS1	164 kDa	0	0	0	0	2910000	2010000	0	0	0	0	0	0	0	0	0	0	1	0	0	0	1640000	1150000	1660000	0
1,4-alpha-glucan-branching enzyme OS=Saccharomyces cerevisiae (strain ATCC 204508 / S288c) OX=559292 GN=GLC3 PE=1 SV=2	GLC3	81 kDa	0	0	1470000	1580000	3370000	1140000	1380000	0	0	1890000	2560000	1	1	0	1180000	1210000	0	0	1480000	0	1490000	1110000	0	1160000
Protein PET10 OS=Saccharomyces cerevisiae (strain ATCC 204508 / S288c) OX=559292 GN=PET10 PE=1 SV=3	PET10	31 kDa	0	0	0	0	0	0	1470000	0	0	1900000	1070000	984000	1140000	0	0	0	0	0	0	0	1710000	1090000	1620000	1970000
Grand meiotic recombination cluster protein 2 OS=Saccharomyces cerevisiae (strain ATCC 204508 / S288c) OX=559292 GN=GMC2 PE=1 SV=2	GMC2	22 kDa	0	0	4370000	6380000	0	0	0	0	3090000	2680000	2440000	1860000	0	0	0	0	0	0	0	0	0	0	0	0
Glycylpeptide N-tetradecanoyltransferase OS=Saccharomyces cerevisiae (strain ATCC 204508 / S288c) OX=559292 GN=NMT1 PE=1 SV=1	NMT1	53 kDa	0	0	0	0	0	0	0	0	0	0	0	0	0	0	0	0	0	0	0	0	2830000	1350000	3460000	2770000
RNA polymerase II transcription factor B subunit 3 OS=Saccharomyces cerevisiae (strain ATCC 204508 / S288c) OX=559292 GN=TFB3 PE=1 SV=1	TFB3	38 kDa	0	0	0	0	0	0	0	0	2620000	3360000	4670000	3100000	0	0	0	0	0	0	0	0	0	0	0	0
Inner centromere protein-related protein SLI15 OS=Saccharomyces cerevisiae (strain ATCC 204508 / S288c) OX=559292 GN=SLI15 PE=1 SV=1	SLI15	79 kDa	0	0	2280000	1240000	2430000	2490000	0	0	3190000	2130000	2620000	0	0	0	0	0	4230000	2530000	0	0	2490000	3420000	1860000	0
Uncharacterized protein YMR147W OS=Saccharomyces cerevisiae (strain ATCC 204508 / S288c) OX=559292 GN=YMR147W PE=1 SV=1	YMR147W	26 kDa	0	0	1420000	0	2710000	1	0	2070000	0	2670000	2190000	0	0	0	1350000	1670000	0	0	0	0	0	2380000	3630000	3610000
60S ribosomal protein L25 OS=Saccharomyces cerevisiae (strain ATCC 204508 / S288c) OX=559292 GN=RPL25 PE=1 SV=4	RPL25	16 kDa	0	0	0	5020000	4440000	0	4610000	1	0	0	10000000	4440000	1	0	3670000	0	0	0	4940000	7020000	0	0	0	0
Covalently-linked cell wall protein 14 OS=Saccharomyces cerevisiae (strain ATCC 204508 / S288c) OX=559292 GN=CCW14 PE=1 SV=1	CCW14	23 kDa	0	0	0	0	0	0	0	0	8160000	0	0	4180000	0	0	0	0	0	0	0	9710000	7210000	13400000	24000000	16700000
SWI/SNF chromatin-remodeling complex subunit SNF5 OS=Saccharomyces cerevisiae (strain ATCC 204508 / S288c) OX=559292 GN=SNF5 PE=1 SV=3	SNF5	103 kDa	0	0	2600000	1520000	0	0	0	0	0	0	0	0	0	0	0	0	0	0	0	0	2920000	0	2490000	1310000
Helicase SEN1 OS=Saccharomyces cerevisiae (strain ATCC 204508 / S288c) OX=559292 GN=SEN1 PE=1 SV=2	SEN1	253 kDa	0	0	0	0	2200000	1650000	0	0	0	0	4670000	0	0	0	0	0	0	0	0	0	0	0	0	0
Transcriptional modulator WTM1 OS=Saccharomyces cerevisiae (strain ATCC 204508 / S288c) OX=559292 GN=WTM1 PE=1 SV=1	WTM1	48 kDa	0	0	0	2360000	1880000	0	1880000	0	0	2650000	0	0	0	0	0	0	0	0	0	0	4450000	2460000	1880000	8500000
Asparagine-rich zinc finger protein AZF1 OS=Saccharomyces cerevisiae (strain ATCC 204508 / S288c) OX=559292 GN=AZF1 PE=1 SV=1	AZF1	101 kDa	0	0	0	0	2480000	2400000	0	0	0	3210000	0	0	0	0	0	0	0	0	0	0	2710000	2520000	2300000	1390000
1,3-beta-glucanosyltransferase GAS1 OS=Saccharomyces cerevisiae (strain ATCC 204508 / S288c) OX=559292 GN=GAS1 PE=1 SV=2	GAS1	60 kDa	0	0	0	0	0	0	0	0	0	0	0	1170000	0	0	0	0	0	0	0	1500000	0	5160000	3040000	4130000
ATP synthase subunit alpha, mitochondrial OS=Saccharomyces cerevisiae (strain ATCC 204508 / S288c) OX=559292 GN=ATP1 PE=1 SV=5	ATP1	59 kDa	0	0	0	0	0	0	2630000	0	0	0	0	0	0	0	1540000	0	0	0	527000	0	0	0	0	0
Ubiquitin thioesterase OTU1 OS=Saccharomyces cerevisiae (strain ATCC 204508 / S288c) OX=559292 GN=OTU1 PE=1 SV=1	OTU1	34 kDa	0	0	1430000	0	2830000	1320000	0	0	0	1580000	1680000	0	0	0	0	0	0	0	508000	947000	2930000	2130000	1880000	0
Nicotinamidase OS=Saccharomyces cerevisiae (strain ATCC 204508 / S288c) OX=559292 GN=PNC1 PE=1 SV=1	PNC1	25 kDa	0	0	0	2140000	0	0	5860000	0	0	0	3350000	1150000	2510000	0	0	0	0	0	0	0	3620000	2170000	3110000	2860000
5-methyltetrahydropteroyltriglutamate--homocysteine methyltransferase OS=Saccharomyces cerevisiae (strain ATCC 204508 / S288c) OX=559292 GN=MET6 PE=1 SV=4	MET6	86 kDa	0	0	0	1250000	904000	1030000	1330000	896000	0	0	0	0	894000	0	0	0	0	0	2080000	1230000	0	0	1	0
60S ribosomal protein L14-A OS=Saccharomyces cerevisiae (strain ATCC 204508 / S288c) OX=559292 GN=RPL14A PE=1 SV=1	RPL14A	15 kDa	0	0	0	0	4530000	0	2980000	2440000	0	1	0	2420000	2280000	1960000	1	2000000	0	0	0	0	0	0	0	0
Transcription elongation factor SPT6 OS=Saccharomyces cerevisiae (strain ATCC 204508 / S288c) OX=559292 GN=SPT6 PE=1 SV=1	SPT6	168 kDa	0	0	0	0	1860000	2080000	0	0	0	0	0	0	0	0	0	0	0	0	0	0	1680000	0	0	0
Glutamine--fructose-6-phosphate aminotransferase [isomerizing] OS=Saccharomyces cerevisiae (strain ATCC 204508 / S288c) OX=559292 GN=GFA1 PE=1 SV=4	GFA1	80 kDa	0	0	0	2300000	1870000	0	3740000	3090000	0	1690000	0	0	1510000	1110000	1820000	1960000	0	0	2580000	0	0	0	0	0
Hsp90 co-chaperone AHA1 OS=Saccharomyces cerevisiae (strain ATCC 204508 / S288c) OX=559292 GN=AHA1 PE=1 SV=1	AHA1	39 kDa	0	0	0	0	2540000	0	0	1440000	925000	3970000	2250000	0	0	0	1600000	0	0	0	3720000	0	0	0	0	0
Eisosome protein 1 OS=Saccharomyces cerevisiae (strain ATCC 204508 / S288c) OX=559292 GN=EIS1 PE=1 SV=1	EIS1	93 kDa	0	0	0	0	0	0	0	1	1	0	0	0	0	0	0	1	0	0	0	0	1930000	1080000	1460000	1330000
ATP-dependent RNA helicase eIF4A OS=Saccharomyces cerevisiae (strain ATCC 204508 / S288c) OX=559292 GN=TIF1 PE=1 SV=3	TIF1	45 kDa	0	0	3040000	0	1860000	1370000	3290000	1580000	0	0	0	0	0	0	2820000	0	0	0	0	0	0	0	0	0
Histone promoter control protein 2 OS=Saccharomyces cerevisiae (strain ATCC 204508 / S288c) OX=559292 GN=HPC2 PE=1 SV=2	HPC2	68 kDa	0	0	0	0	2690000	2340000	0	0	0	0	0	0	0	0	0	0	0	0	0	0	1760000	1310000	0	0
Long-chain-fatty-acid--CoA ligase 2 OS=Saccharomyces cerevisiae (strain ATCC 204508 / S288c) OX=559292 GN=FAA2 PE=1 SV=1	FAA2	83 kDa	0	0	0	0	0	0	0	0	0	0	0	0	0	0	0	0	0	0	0	0	0	0	2540000	1080000
Nucleoporin NUP2 OS=Saccharomyces cerevisiae (strain ATCC 204508 / S288c) OX=559292 GN=NUP2 PE=1 SV=2	NUP2	78 kDa	0	0	0	0	0	0	0	0	2720000	3740000	0	0	0	0	0	0	0	0	0	1230000	2650000	2620000	1720000	0
NADP-specific glutamate dehydrogenase 2 OS=Saccharomyces cerevisiae (strain ATCC 204508 / S288c) OX=559292 GN=GDH3 PE=3 SV=1	GDH3	50 kDa	0	0	0	0	0	0	0	0	0	0	0	940000	0	0	0	0	0	0	0	0	2650000	2140000	1770000	1780000
Meiosis induction protein kinase IME2/SME1 OS=Saccharomyces cerevisiae (strain ATCC 204508 / S288c) OX=559292 GN=IME2 PE=3 SV=1	IME2	74 kDa	0	0	0	0	0	0	0	0	2770000	2950000	0	0	0	0	0	0	0	0	3310000	2260000	0	0	0	0
Arginase OS=Saccharomyces cerevisiae (strain ATCC 204508 / S288c) OX=559292 GN=CAR1 PE=1 SV=1	CAR1	36 kDa	0	0	1130000	0	2290000	0	1850000	0	0	0	1680000	0	0	0	1010000	0	0	0	0	0	2040000	1180000	1900000	4320000
Elongation factor 1-gamma 1 OS=Saccharomyces cerevisiae (strain ATCC 204508 / S288c) OX=559292 GN=CAM1 PE=1 SV=2	CAM1	47 kDa	0	0	4110000	3250000	0	0	4430000	6720000	0	0	0	0	0	0	5820000	0	3420000	1	2460000	0	0	0	0	0
Serine/threonine-protein phosphatase 4 regulatory subunit 2 OS=Saccharomyces cerevisiae (strain ATCC 204508 / S288c) OX=559292 GN=PSY4 PE=1 SV=1	PSY4	51 kDa	0	0	1200000	1620000	0	0	0	0	1630000	1820000	0	0	0	0	0	0	0	0	0	0	3260000	2510000	3440000	2390000
Inositol-3-phosphate synthase OS=Saccharomyces cerevisiae (strain ATCC 204508 / S288c) OX=559292 GN=INO1 PE=1 SV=3	INO1	60 kDa	0	0	0	0	0	0	3070000	0	0	0	0	0	0	0	0	0	0	0	0	0	3610000	2210000	2100000	3210000
Glucan 1,3-beta-glucosidase OS=Saccharomyces cerevisiae (strain ATCC 204508 / S288c) OX=559292 GN=BGL2 PE=1 SV=1	BGL2	34 kDa	0	0	0	0	0	0	3200000	0	0	0	0	0	0	0	0	0	0	0	0	0	2200000	2410000	1940000	1620000
Transcription factor SPN1 OS=Saccharomyces cerevisiae (strain ATCC 204508 / S288c) OX=559292 GN=SPN1 PE=1 SV=1	SPN1	46 kDa	0	0	0	1840000	0	1310000	0	0	0	0	0	0	0	0	0	0	0	0	0	0	1920000	2340000	0	0
Nucleoporin NSP1 OS=Saccharomyces cerevisiae (strain ATCC 204508 / S288c) OX=559292 GN=NSP1 PE=1 SV=1	NSP1	87 kDa	0	0	0	0	0	0	0	0	0	0	0	0	0	0	0	0	0	0	0	860000	1	0	2630000	1430000
Probable glycosidase CRH1 OS=Saccharomyces cerevisiae (strain ATCC 204508 / S288c) OX=559292 GN=CRH1 PE=1 SV=1	CRH1	53 kDa	0	0	0	0	0	0	0	0	0	0	0	0	0	0	0	0	0	0	0	0	0	4810000	8580000	2200000
60S ribosomal protein L5 OS=Saccharomyces cerevisiae (strain ATCC 204508 / S288c) OX=559292 GN=RPL5 PE=1 SV=4	RPL5	34 kDa	0	0	0	0	0	0	2610000	803000	0	0	1	0	2040000	0	0	0	0	0	1	0	0	1	1	0
Cell wall protein ECM33 OS=Saccharomyces cerevisiae (strain ATCC 204508 / S288c) OX=559292 GN=ECM33 PE=1 SV=3	ECM33	44 kDa	0	0	0	0	0	0	0	0	0	0	2250000	3090000	0	0	0	0	0	0	0	2290000	0	6090000	6340000	3250000
Pre-mRNA-splicing factor SLU7 OS=Saccharomyces cerevisiae (strain ATCC 204508 / S288c) OX=559292 GN=SLU7 PE=1 SV=1	SLU7	45 kDa	0	0	0	0	0	0	0	0	2430000	0	0	0	0	0	0	0	0	0	0	0	2410000	1320000	1190000	391000
Probable ATP-dependent RNA helicase DHR1 OS=Saccharomyces cerevisiae (strain ATCC 204508 / S288c) OX=559292 GN=ECM16 PE=1 SV=1	ECM16	145 kDa	0	0	0	0	1950000	1560000	0	0	0	0	0	0	0	0	0	0	1	0	0	0	1440000	846000	0	0
Sphingolipid long chain base-responsive protein LSP1 OS=Saccharomyces cerevisiae (strain ATCC 204508 / S288c) OX=559292 GN=LSP1 PE=1 SV=1	LSP1	38 kDa	0	0	1180000	1620000	1020000	0	2280000	0	0	0	0	0	0	0	0	0	0	0	0	0	1700000	0	0	0
cAMP-dependent protein kinase regulatory subunit OS=Saccharomyces cerevisiae (strain ATCC 204508 / S288c) OX=559292 GN=BCY1 PE=1 SV=4	BCY1	47 kDa	0	0	0	0	0	0	0	0	0	0	0	0	0	0	0	0	0	0	0	0	2380000	2080000	3080000	2240000
Putative mitochondrial carnitine O-acetyltransferase OS=Saccharomyces cerevisiae (strain ATCC 204508 / S288c) OX=559292 GN=YAT1 PE=1 SV=2	YAT1	78 kDa	0	0	2210000	0	0	0	3380000	3390000	0	0	0	0	0	0	2520000	2250000	0	0	0	0	0	1890000	0	0
Succinate dehydrogenase [ubiquinone] flavoprotein subunit, mitochondrial OS=Saccharomyces cerevisiae (strain ATCC 204508 / S288c) OX=559292 GN=SDH1 PE=1 SV=1	SDH1	70 kDa	0	0	15500000	1890000	0	0	1	868000	0	0	0	0	31200000	0	1950000	0	0	0	0	0	0	0	0	0
Elongation of fatty acids protein 3 OS=Saccharomyces cerevisiae (strain ATCC 204508 / S288c) OX=559292 GN=ELO3 PE=1 SV=1	ELO3	39 kDa	0	0	0	2880000	2110000	0	0	1	0	0	0	0	0	0	0	1770000	994000	1	0	0	0	0	0	0
40S ribosomal protein S18-A OS=Saccharomyces cerevisiae (strain ATCC 204508 / S288c) OX=559292 GN=RPS18A PE=1 SV=1	RPS18A	17 kDa	0	0	0	2180000	1260000	0	2900000	1660000	0	0	0	0	0	0	0	0	0	0	0	1120000	0	0	0	0
Chromatin-remodeling complex subunit IES6 OS=Saccharomyces cerevisiae (strain ATCC 204508 / S288c) OX=559292 GN=IES6 PE=1 SV=1	IES6	19 kDa	0	0	0	0	0	0	0	0	3470000	0	0	0	0	0	0	0	0	0	0	0	7490000	4680000	1630000	5270000
Heat shock protein 42 OS=Saccharomyces cerevisiae (strain ATCC 204508 / S288c) OX=559292 GN=HSP42 PE=1 SV=1	HSP42	43 kDa	0	0	0	0	0	0	0	0	0	0	0	0	0	0	0	0	0	0	4490000	4930000	3080000	0	3870000	0
Clustered mitochondria protein 1 OS=Saccharomyces cerevisiae (strain ATCC 204508 / S288c) OX=559292 GN=CLU1 PE=1 SV=1	CLU1	145 kDa	0	0	0	0	0	0	0	0	0	0	1	0	0	0	0	0	0	0	0	0	0	0	1630000	1260000
Protein BOI2 OS=Saccharomyces cerevisiae (strain ATCC 204508 / S288c) OX=559292 GN=BOI2 PE=1 SV=1	BOI2	116 kDa	0	0	10800000	0	0	18600000	0	0	0	0	0	0	0	0	0	0	0	0	0	0	1920000	1	1870000	1780000
60S ribosomal protein L28 OS=Saccharomyces cerevisiae (strain ATCC 204508 / S288c) OX=559292 GN=RPL28 PE=1 SV=3	RPL28	17 kDa	0	0	0	0	0	0	5040000	0	0	3440000	0	0	0	0	2660000	0	0	3550000	0	2400000	0	0	0	0
Fatty acid synthase subunit alpha OS=Saccharomyces cerevisiae (strain ATCC 204508 / S288c) OX=559292 GN=FAS2 PE=1 SV=2	FAS2	207 kDa	0	0	0	911000	0	0	2240000	0	0	0	0	0	0	0	1380000	0	0	0	1440000	0	0	0	0	0
Meiosis-inducing protein 1 OS=Saccharomyces cerevisiae (strain ATCC 204508 / S288c) OX=559292 GN=IME1 PE=1 SV=1	IME1	42 kDa	0	0	0	0	0	0	0	0	0	0	0	0	0	0	0	0	0	0	3910000	1240000	0	0	3240000	1
Carnitine O-acetyltransferase, mitochondrial OS=Saccharomyces cerevisiae (strain ATCC 204508 / S288c) OX=559292 GN=CAT2 PE=1 SV=2	CAT2	77 kDa	0	0	0	0	0	0	0	0	0	0	0	0	0	0	0	0	0	0	0	0	1750000	0	2150000	2140000
Kinetochore protein SLK19 OS=Saccharomyces cerevisiae (strain ATCC 204508 / S288c) OX=559292 GN=SLK19 PE=1 SV=1	SLK19	95 kDa	0	0	0	0	0	0	0	0	922000	0	0	0	0	0	0	0	0	0	0	0	4970000	1250000	0	0
Malate dehydrogenase, peroxisomal OS=Saccharomyces cerevisiae (strain ATCC 204508 / S288c) OX=559292 GN=MDH3 PE=1 SV=3	MDH3	37 kDa	0	0	0	0	0	0	0	0	0	0	0	0	0	0	0	0	0	0	0	0	1790000	1730000	1900000	0
Sporulation-specific protein 16 OS=Saccharomyces cerevisiae (strain ATCC 204508 / S288c) OX=559292 GN=SPO16 PE=1 SV=1	SPO16	23 kDa	0	0	0	0	0	0	0	0	0	0	0	0	9370000	14900000	0	0	0	0	0	0	0	0	0	0
Triacylglycerol lipase 4 OS=Saccharomyces cerevisiae (strain ATCC 204508 / S288c) OX=559292 GN=TGL4 PE=1 SV=1	TGL4	103 kDa	0	0	0	0	0	0	0	0	0	0	0	0	0	0	0	0	0	0	2600000	1180000	0	0	0	0
DASH complex subunit DUO1 OS=Saccharomyces cerevisiae (strain ATCC 204508 / S288c) OX=559292 GN=DUO1 PE=1 SV=1	DUO1	27 kDa	0	0	2820000	4870000	0	0	0	0	0	0	0	0	0	0	0	0	0	0	0	0	0	0	0	0
D-3-phosphoglycerate dehydrogenase 1 OS=Saccharomyces cerevisiae (strain ATCC 204508 / S288c) OX=559292 GN=SER3 PE=1 SV=1	SER3	51 kDa	0	0	0	0	3550000	0	2690000	0	21900000	0	0	0	6770000	0	0	0	0	0	0	0	0	0	6860000	0
40S ribosomal protein S20 OS=Saccharomyces cerevisiae (strain ATCC 204508 / S288c) OX=559292 GN=RPS20 PE=1 SV=3	RPS20	14 kDa	0	0	1	7120000	1	0	3800000	0	0	0	0	0	0	0	0	0	0	0	2190000	0	0	0	0	0
Tyrosine-protein phosphatase CDC14 OS=Saccharomyces cerevisiae (strain ATCC 204508 / S288c) OX=559292 GN=CDC14 PE=1 SV=2	CDC14	62 kDa	0	0	0	0	1940000	945000	0	0	0	3250000	0	0	0	0	0	0	0	0	0	0	358000	0	0	0
Probable 1,3-beta-glucanosyltransferase GAS3 OS=Saccharomyces cerevisiae (strain ATCC 204508 / S288c) OX=559292 GN=GAS3 PE=1 SV=1	GAS3	57 kDa	0	0	0	0	0	0	0	0	0	0	0	0	0	0	0	0	0	0	0	0	0	1820000	1940000	0
RNA polymerase II-associated protein 1 OS=Saccharomyces cerevisiae (strain ATCC 204508 / S288c) OX=559292 GN=PAF1 PE=1 SV=1	PAF1	52 kDa	0	0	0	0	2820000	2270000	0	0	0	0	0	0	0	0	0	0	0	0	0	0	0	0	0	0
Peptidyl-prolyl cis-trans isomerase OS=Saccharomyces cerevisiae (strain ATCC 204508 / S288c) OX=559292 GN=CPR1 PE=1 SV=3	CPR1	17 kDa	0	0	0	0	0	0	2270000	0	0	0	0	0	0	0	0	0	0	0	0	0	0	1	0	0
Uncharacterized protein YNL195C OS=Saccharomyces cerevisiae (strain ATCC 204508 / S288c) OX=559292 GN=YNL195C PE=4 SV=2	YNL195C	28 kDa	0	0	0	0	0	377000	0	0	0	0	0	0	0	0	0	0	0	0	0	0	886000	0	919000	514000
GTPase-activating protein GYP7 OS=Saccharomyces cerevisiae (strain ATCC 204508 / S288c) OX=559292 GN=GYP7 PE=1 SV=1	GYP7	87 kDa	0	0	0	0	0	876000	0	0	2650000	0	0	0	0	0	0	0	0	0	0	0	4030000	1600000	0	0
Aconitate hydratase, mitochondrial OS=Saccharomyces cerevisiae (strain ATCC 204508 / S288c) OX=559292 GN=ACO1 PE=1 SV=2	ACO1	85 kDa	0	0	0	0	0	0	1470000	0	0	0	0	0	0	0	1140000	0	0	0	0	1450000	0	0	0	606000
Potassium-activated aldehyde dehydrogenase, mitochondrial OS=Saccharomyces cerevisiae (strain ATCC 204508 / S288c) OX=559292 GN=ALD4 PE=1 SV=2	ALD4	57 kDa	0	0	1110000	0	0	0	1620000	0	0	0	0	0	0	0	0	0	0	0	1290000	0	0	847000	0	0
Flavoprotein-like protein YCP4 OS=Saccharomyces cerevisiae (strain ATCC 204508 / S288c) OX=559292 GN=YCP4 PE=1 SV=1	YCP4	26 kDa	0	0	1	0	0	0	2610000	0	0	0	0	0	0	0	1400000	0	0	0	0	0	0	0	0	0
MAU2 chromatid cohesion factor homolog OS=Saccharomyces cerevisiae (strain ATCC 204508 / S288c) OX=559292 GN=SCC4 PE=1 SV=1	SCC4	72 kDa	0	0	0	0	0	0	0	0	0	0	0	0	0	0	3660000	0	8390000	0	0	0	0	0	49300000	0
Probable family 17 glucosidase SCW4 OS=Saccharomyces cerevisiae (strain ATCC 204508 / S288c) OX=559292 GN=SCW4 PE=1 SV=1	SCW4	40 kDa	0	0	0	0	0	0	0	0	0	0	0	0	0	0	0	0	0	0	0	0	0	3840000	2720000	2170000
26S proteasome regulatory subunit 4 homolog OS=Saccharomyces cerevisiae (strain ATCC 204508 / S288c) OX=559292 GN=RPT2 PE=1 SV=3	RPT2	49 kDa	0	0	0	0	0	0	0	0	0	0	0	0	0	0	0	0	0	0	0	0	0	0	1610000	1320000
ATP synthase subunit beta, mitochondrial OS=Saccharomyces cerevisiae (strain ATCC 204508 / S288c) OX=559292 GN=ATP2 PE=1 SV=2	ATP2	55 kDa	0	0	0	0	0	0	1670000	0	0	0	0	0	0	0	0	0	0	0	0	0	0	0	0	0
Structure-specific endonuclease subunit SLX4 OS=Saccharomyces cerevisiae (strain ATCC 204508 / S288c) OX=559292 GN=SLX4 PE=1 SV=1	SLX4	84 kDa	0	0	0	0	0	0	0	0	0	0	0	0	0	0	0	0	0	0	0	0	1	0	2680000	1
ATP-dependent RNA helicase DBP10 OS=Saccharomyces cerevisiae (strain ATCC 204508 / S288c) OX=559292 GN=DBP10 PE=1 SV=2	DBP10	113 kDa	0	0	0	0	2260000	2530000	0	0	0	0	0	0	0	0	0	0	0	0	0	0	0	0	0	0
DDK kinase regulatory subunit DBF4 OS=Saccharomyces cerevisiae (strain ATCC 204508 / S288c) OX=559292 GN=DBF4 PE=1 SV=2	DBF4	81 kDa	0	0	0	0	1230000	2170000	0	0	0	0	0	0	0	0	0	0	0	0	0	0	0	0	0	0
Protein ZEO1 OS=Saccharomyces cerevisiae (strain ATCC 204508 / S288c) OX=559292 GN=ZEO1 PE=1 SV=3	ZEO1	13 kDa	0	0	0	0	0	0	1800000	0	0	0	0	0	0	0	0	0	0	0	0	0	895000	0	0	0
DASH complex subunit DAM1 OS=Saccharomyces cerevisiae (strain ATCC 204508 / S288c) OX=559292 GN=DAM1 PE=1 SV=2	DAM1	38 kDa	0	0	8090000	11100000	0	0	0	0	0	0	0	0	0	0	0	0	0	0	0	0	0	0	0	0
1-phosphatidylinositol 3-phosphate 5-kinase FAB1 OS=Saccharomyces cerevisiae (strain ATCC 204508 / S288c) OX=559292 GN=FAB1 PE=1 SV=3	FAB1	257 kDa	0	0	0	0	0	0	0	0	0	0	0	0	0	0	0	0	2460000	2970000	0	0	0	0	0	0
SWI/SNF complex subunit SWI3 OS=Saccharomyces cerevisiae (strain ATCC 204508 / S288c) OX=559292 GN=SWI3 PE=1 SV=1	SWI3	93 kDa	0	0	0	2830000	0	0	0	0	0	0	0	0	0	0	0	0	0	0	0	0	0	0	2680000	0
Exosome complex protein LRP1 OS=Saccharomyces cerevisiae (strain ATCC 204508 / S288c) OX=559292 GN=LRP1 PE=1 SV=1	LRP1	21 kDa	0	0	2370000	2300000	0	0	0	0	0	0	0	0	0	0	0	0	0	0	0	0	0	0	0	0
60S ribosomal protein L13-B OS=Saccharomyces cerevisiae (strain ATCC 204508 / S288c) OX=559292 GN=RPL13B PE=1 SV=1	RPL13B	23 kDa	0	0	0	0	0	0	3290000	1550000	0	0	0	0	0	0	0	0	0	0	0	0	0	0	0	0
60S acidic ribosomal protein P0 OS=Saccharomyces cerevisiae (strain ATCC 204508 / S288c) OX=559292 GN=RPP0 PE=1 SV=2	RPP0	34 kDa	0	0	0	0	0	0	2840000	0	0	0	0	0	0	0	0	0	0	0	0	0	0	0	0	0
40S ribosomal protein S13 OS=Saccharomyces cerevisiae (strain ATCC 204508 / S288c) OX=559292 GN=RPS13 PE=1 SV=3	RPS13	17 kDa	0	0	0	0	0	0	2740000	0	0	0	0	0	0	0	0	0	0	0	0	0	0	0	0	0
Malate dehydrogenase, mitochondrial OS=Saccharomyces cerevisiae (strain ATCC 204508 / S288c) OX=559292 GN=MDH1 PE=1 SV=2	MDH1	36 kDa	0	0	0	0	0	0	2480000	0	0	0	0	0	0	0	0	0	0	0	0	0	0	0	0	0
Isocitrate dehydrogenase [NAD] subunit 2, mitochondrial OS=Saccharomyces cerevisiae (strain ATCC 204508 / S288c) OX=559292 GN=IDH2 PE=1 SV=1	IDH2	40 kDa	0	0	0	0	0	0	1760000	0	0	0	0	0	0	0	0	0	0	0	0	0	0	0	0	0
Protein GLC8 OS=Saccharomyces cerevisiae (strain ATCC 204508 / S288c) OX=559292 GN=GLC8 PE=1 SV=1	GLC8	27 kDa	0	0	0	0	0	0	0	0	0	0	0	0	0	0	0	0	0	0	0	0	0	0	1770000	0

## Sheet: Ecm11_TI vs no_TI
			no TurboID		Ecm11_TI
Bio View:334 Proteins in 304 Clusters<BR>With 185 Hidden	Alternate ID	Molecular Weight	20230113_AM_21A	20230113_AM_21B	20230113_AM_8A	20230113_AM_8B
Protein ECM11 OS=Saccharomyces cerevisiae (strain ATCC 204508 / S288c) OX=559292 GN=ECM11 PE=1 SV=1	ECM11	34 kDa	0	0	27900000	30900000
Ubiquitin-like protein SMT3 OS=Saccharomyces cerevisiae (strain ATCC 204508 / S288c) OX=559292 GN=SMT3 PE=1 SV=1	SMT3	12 kDa	0	0	18300000	26000000
Succinate dehydrogenase [ubiquinone] flavoprotein subunit, mitochondrial OS=Saccharomyces cerevisiae (strain ATCC 204508 / S288c) OX=559292 GN=SDH1 PE=1 SV=1	SDH1	70 kDa	0	0	15500000	1890000
Protein BOI2 OS=Saccharomyces cerevisiae (strain ATCC 204508 / S288c) OX=559292 GN=BOI2 PE=1 SV=1	BOI2	116 kDa	0	0	10800000	0
Chromosome stability protein 9 OS=Saccharomyces cerevisiae (strain ATCC 204508 / S288c) OX=559292 GN=CST9 PE=1 SV=1	Zip3/Cst9	54 kDa	0	0	8740000	16100000
DASH complex subunit DAM1 OS=Saccharomyces cerevisiae (strain ATCC 204508 / S288c) OX=559292 GN=DAM1 PE=1 SV=2	DAM1	38 kDa	0	0	8090000	11100000
Synaptonemal complex protein ZIP1 OS=Saccharomyces cerevisiae (strain ATCC 204508 / S288c) OX=559292 GN=ZIP1 PE=1 SV=2	ZIP1	100 kDa	0	0	6840000	10100000
Heat shock transcription factor OS=Saccharomyces cerevisiae (strain ATCC 204508 / S288c) OX=559292 GN=HSF1 PE=1 SV=1	HSF1	93 kDa	0	0	6180000	12800000
Centromere-binding protein 1 OS=Saccharomyces cerevisiae (strain ATCC 204508 / S288c) OX=559292 GN=CBF1 PE=1 SV=2	CBF1	39 kDa	0	0	6100000	10800000
Thioredoxin-1 OS=Saccharomyces cerevisiae (strain ATCC 204508 / S288c) OX=559292 GN=TRX1 PE=1 SV=3	TRX1	11 kDa	0	0	5680000	9000000
Thioredoxin-2 OS=Saccharomyces cerevisiae (strain ATCC 204508 / S288c) OX=559292 GN=TRX2 PE=1 SV=3	TRX2	11 kDa	0	0	4570000	7530000
Grand meiotic recombination cluster protein 2 OS=Saccharomyces cerevisiae (strain ATCC 204508 / S288c) OX=559292 GN=GMC2 PE=1 SV=2	GMC2	22 kDa	0	0	4370000	6380000
Uncharacterized protein MRP8 OS=Saccharomyces cerevisiae (strain ATCC 204508 / S288c) OX=559292 GN=MRP8 PE=1 SV=1	MRP8	25 kDa	0	0	4190000	7110000
Elongation factor 1-gamma 1 OS=Saccharomyces cerevisiae (strain ATCC 204508 / S288c) OX=559292 GN=CAM1 PE=1 SV=2	CAM1	47 kDa	0	0	4110000	3250000
Securin OS=Saccharomyces cerevisiae (strain ATCC 204508 / S288c) OX=559292 GN=PDS1 PE=1 SV=1	PDS1	42 kDa	0	0	4090000	5500000
Glycolytic genes transcriptional activator GCR1 OS=Saccharomyces cerevisiae (strain ATCC 204508 / S288c) OX=559292 GN=GCR1 PE=1 SV=2	GCR1	88 kDa	0	0	3680000	6110000
Protoplast secreted protein 2 OS=Saccharomyces cerevisiae (strain ATCC 204508 / S288c) OX=559292 GN=PST2 PE=1 SV=1	PST2	21 kDa	0	0	3490000	6110000
Nucleolar protein NET1 OS=Saccharomyces cerevisiae (strain ATCC 204508 / S288c) OX=559292 GN=NET1 PE=1 SV=1	NET1	129 kDa	0	0	3080000	5930000
ATP-dependent RNA helicase eIF4A OS=Saccharomyces cerevisiae (strain ATCC 204508 / S288c) OX=559292 GN=TIF1 PE=1 SV=3	TIF1	45 kDa	0	0	3040000	0
Meiosis-specific protein SPO13 OS=Saccharomyces cerevisiae (strain ATCC 204508 / S288c) OX=559292 GN=SPO13 PE=1 SV=1	SPO13	33 kDa	0	0	3000000	3160000
Meiotic activator RIM4 OS=Saccharomyces cerevisiae (strain ATCC 204508 / S288c) OX=559292 GN=RIM4 PE=1 SV=1	RIM4	80 kDa	0	0	2850000	3740000
DASH complex subunit DUO1 OS=Saccharomyces cerevisiae (strain ATCC 204508 / S288c) OX=559292 GN=DUO1 PE=1 SV=1	DUO1	27 kDa	0	0	2820000	4870000
Homocysteine/cysteine synthase OS=Saccharomyces cerevisiae (strain ATCC 204508 / S288c) OX=559292 GN=MET17 PE=1 SV=3	MET17	49 kDa	0	0	2740000	3930000
SWI/SNF chromatin-remodeling complex subunit SNF5 OS=Saccharomyces cerevisiae (strain ATCC 204508 / S288c) OX=559292 GN=SNF5 PE=1 SV=3	SNF5	103 kDa	0	0	2600000	1520000
Exosome complex protein LRP1 OS=Saccharomyces cerevisiae (strain ATCC 204508 / S288c) OX=559292 GN=LRP1 PE=1 SV=1	LRP1	21 kDa	0	0	2370000	2300000
ATP-dependent DNA helicase MER3 OS=Saccharomyces cerevisiae (strain ATCC 204508 / S288c) OX=559292 GN=HFM1 PE=1 SV=3	HFM1	135 kDa	0	0	2330000	3590000
Inner centromere protein-related protein SLI15 OS=Saccharomyces cerevisiae (strain ATCC 204508 / S288c) OX=559292 GN=SLI15 PE=1 SV=1	SLI15	79 kDa	0	0	2280000	1240000
Putative mitochondrial carnitine O-acetyltransferase OS=Saccharomyces cerevisiae (strain ATCC 204508 / S288c) OX=559292 GN=YAT1 PE=1 SV=2	YAT1	78 kDa	0	0	2210000	0
Ribonucleoside-diphosphate reductase small chain 1 OS=Saccharomyces cerevisiae (strain ATCC 204508 / S288c) OX=559292 GN=RNR2 PE=1 SV=2	RNR2	46 kDa	0	0	1880000	2770000
12 kDa heat shock protein OS=Saccharomyces cerevisiae (strain ATCC 204508 / S288c) OX=559292 GN=HSP12 PE=1 SV=1	HSP12	12 kDa	0	0	1820000	0
Protein RED1 OS=Saccharomyces cerevisiae (strain ATCC 204508 / S288c) OX=559292 GN=RED1 PE=1 SV=1	RED1	96 kDa	0	0	1720000	2040000
Meiosis-specific protein HOP1 OS=Saccharomyces cerevisiae (strain ATCC 204508 / S288c) OX=559292 GN=HOP1 PE=1 SV=2	HOP1	69 kDa	0	0	1700000	1760000
Zinc finger transcription factor YRR1 OS=Saccharomyces cerevisiae (strain ATCC 204508 / S288c) OX=559292 GN=YRR1 PE=1 SV=1	YRR1	92 kDa	0	0	1690000	1510000
Protein KRI1 OS=Saccharomyces cerevisiae (strain ATCC 204508 / S288c) OX=559292 GN=KRI1 PE=1 SV=1	KRI1	69 kDa	0	0	1500000	2410000
1,4-alpha-glucan-branching enzyme OS=Saccharomyces cerevisiae (strain ATCC 204508 / S288c) OX=559292 GN=GLC3 PE=1 SV=2	GLC3	81 kDa	0	0	1470000	1580000
Exosome complex exonuclease RRP6 OS=Saccharomyces cerevisiae (strain ATCC 204508 / S288c) OX=559292 GN=RRP6 PE=1 SV=1	RRP6	84 kDa	0	0	1460000	2960000
Ubiquitin thioesterase OTU1 OS=Saccharomyces cerevisiae (strain ATCC 204508 / S288c) OX=559292 GN=OTU1 PE=1 SV=1	OTU1	34 kDa	0	0	1430000	0
Uncharacterized protein YMR147W OS=Saccharomyces cerevisiae (strain ATCC 204508 / S288c) OX=559292 GN=YMR147W PE=1 SV=1	YMR147W	26 kDa	0	0	1420000	0
DNA repair protein RAD2 OS=Saccharomyces cerevisiae (strain ATCC 204508 / S288c) OX=559292 GN=RAD2 PE=1 SV=2	RAD2	118 kDa	0	0	1300000	3230000
Glucose-6-phosphate 1-epimerase OS=Saccharomyces cerevisiae (strain ATCC 204508 / S288c) OX=559292 GN=YMR099C PE=1 SV=1	YMR099C	34 kDa	0	0	1300000	2070000
Multiprotein-bridging factor 1 OS=Saccharomyces cerevisiae (strain ATCC 204508 / S288c) OX=559292 GN=MBF1 PE=1 SV=2	MBF1	16 kDa	0	0	1240000	0
Sphingolipid long chain base-responsive protein PIL1 OS=Saccharomyces cerevisiae (strain ATCC 204508 / S288c) OX=559292 GN=PIL1 PE=1 SV=1	PIL1	38 kDa	0	0	1220000	1510000
Serine/threonine-protein phosphatase 4 regulatory subunit 2 OS=Saccharomyces cerevisiae (strain ATCC 204508 / S288c) OX=559292 GN=PSY4 PE=1 SV=1	PSY4	51 kDa	0	0	1200000	1620000
Sphingolipid long chain base-responsive protein LSP1 OS=Saccharomyces cerevisiae (strain ATCC 204508 / S288c) OX=559292 GN=LSP1 PE=1 SV=1	LSP1	38 kDa	0	0	1180000	1620000
Arginase OS=Saccharomyces cerevisiae (strain ATCC 204508 / S288c) OX=559292 GN=CAR1 PE=1 SV=1	CAR1	36 kDa	0	0	1130000	0
Potassium-activated aldehyde dehydrogenase, mitochondrial OS=Saccharomyces cerevisiae (strain ATCC 204508 / S288c) OX=559292 GN=ALD4 PE=1 SV=2	ALD4	57 kDa	0	0	1110000	0
Cluster of Cell wall mannoprotein HSP150 OS=Saccharomyces cerevisiae (strain ATCC 204508 / S288c) OX=559292 GN=HSP150 PE=1 SV=2 (P32478)	HSP150	41 kDa	0	0	996000	0
Oligoribonuclease, mitochondrial OS=Saccharomyces cerevisiae (strain ATCC 204508 / S288c) OX=559292 GN=REX2 PE=1 SV=1	REX2	31 kDa	0	0	996000	0
Reticulon-like protein 1 OS=Saccharomyces cerevisiae (strain ATCC 204508 / S288c) OX=559292 GN=RTN1 PE=1 SV=1	RTN1	33 kDa	0	0	840000	3050000
40S ribosomal protein S20 OS=Saccharomyces cerevisiae (strain ATCC 204508 / S288c) OX=559292 GN=RPS20 PE=1 SV=3	RPS20	14 kDa	0	0	1	7120000
Cell division control protein 48 OS=Saccharomyces cerevisiae (strain ATCC 204508 / S288c) OX=559292 GN=CDC48 PE=1 SV=3	CDC48	92 kDa	0	0	0	2810000
Sister chromatid cohesion protein 2 OS=Saccharomyces cerevisiae (strain ATCC 204508 / S288c) OX=559292 GN=SCC2 PE=1 SV=1	SCC2	171 kDa	0	0	0	1820000
Kelch repeat-containing protein 2 OS=Saccharomyces cerevisiae (strain ATCC 204508 / S288c) OX=559292 GN=KEL2 PE=1 SV=1	KEL2	100 kDa	0	0	0	1470000
Nucleolar complex protein 14 OS=Saccharomyces cerevisiae (strain ATCC 204508 / S288c) OX=559292 GN=NOP14 PE=1 SV=1	NOP14	94 kDa	0	0	0	2770000
Mitochondrial protein import protein MAS5 OS=Saccharomyces cerevisiae (strain ATCC 204508 / S288c) OX=559292 GN=YDJ1 PE=1 SV=1	YDJ1	45 kDa	0	0	0	3560000
Topoisomerase 1-associated factor 2 OS=Saccharomyces cerevisiae (strain ATCC 204508 / S288c) OX=559292 GN=TOF2 PE=1 SV=1	TOF2	86 kDa	0	0	0	1
Antiviral helicase SKI2 OS=Saccharomyces cerevisiae (strain ATCC 204508 / S288c) OX=559292 GN=SKI2 PE=1 SV=2	SKI2	146 kDa	0	0	0	8530000
40S ribosomal protein S1-A OS=Saccharomyces cerevisiae (strain ATCC 204508 / S288c) OX=559292 GN=RPS1A PE=1 SV=2	RPS1A	29 kDa	0	0	0	2250000
CTD kinase subunit alpha OS=Saccharomyces cerevisiae (strain ATCC 204508 / S288c) OX=559292 GN=CTK1 PE=1 SV=1	CTK1	61 kDa	0	0	0	3070000
60S ribosomal protein L25 OS=Saccharomyces cerevisiae (strain ATCC 204508 / S288c) OX=559292 GN=RPL25 PE=1 SV=4	RPL25	16 kDa	0	0	0	5020000
Transcriptional modulator WTM1 OS=Saccharomyces cerevisiae (strain ATCC 204508 / S288c) OX=559292 GN=WTM1 PE=1 SV=1	WTM1	48 kDa	0	0	0	2360000
Nicotinamidase OS=Saccharomyces cerevisiae (strain ATCC 204508 / S288c) OX=559292 GN=PNC1 PE=1 SV=1	PNC1	25 kDa	0	0	0	2140000
5-methyltetrahydropteroyltriglutamate--homocysteine methyltransferase OS=Saccharomyces cerevisiae (strain ATCC 204508 / S288c) OX=559292 GN=MET6 PE=1 SV=4	MET6	86 kDa	0	0	0	1250000
Glutamine--fructose-6-phosphate aminotransferase [isomerizing] OS=Saccharomyces cerevisiae (strain ATCC 204508 / S288c) OX=559292 GN=GFA1 PE=1 SV=4	GFA1	80 kDa	0	0	0	2300000
Transcription factor SPN1 OS=Saccharomyces cerevisiae (strain ATCC 204508 / S288c) OX=559292 GN=SPN1 PE=1 SV=1	SPN1	46 kDa	0	0	0	1840000
Elongation of fatty acids protein 3 OS=Saccharomyces cerevisiae (strain ATCC 204508 / S288c) OX=559292 GN=ELO3 PE=1 SV=1	ELO3	39 kDa	0	0	0	2880000
40S ribosomal protein S18-A OS=Saccharomyces cerevisiae (strain ATCC 204508 / S288c) OX=559292 GN=RPS18A PE=1 SV=1	RPS18A	17 kDa	0	0	0	2180000
Fatty acid synthase subunit alpha OS=Saccharomyces cerevisiae (strain ATCC 204508 / S288c) OX=559292 GN=FAS2 PE=1 SV=2	FAS2	207 kDa	0	0	0	911000
SWI/SNF complex subunit SWI3 OS=Saccharomyces cerevisiae (strain ATCC 204508 / S288c) OX=559292 GN=SWI3 PE=1 SV=1	SWI3	93 kDa	0	0	0	2830000

## Sheet: TI_Gmc2 vs no_TI
			no TurboID		TI_Gmc2
Bio View:334 Proteins in 304 Clusters<BR>With 185 Hidden	Alternate ID	Molecular Weight	20230113_AM_21A	20230113_AM_21B	20230113_AM_9A	20230113_AM_9B
Elongation factor 1-gamma 1 OS=Saccharomyces cerevisiae (strain ATCC 204508 / S288c) OX=559292 GN=CAM1 PE=1 SV=2	CAM1	47 kDa	0	0	5820000	0
Protein ECM11 OS=Saccharomyces cerevisiae (strain ATCC 204508 / S288c) OX=559292 GN=ECM11 PE=1 SV=1	ECM11	34 kDa	0	0	4110000	4240000
Protoplast secreted protein 2 OS=Saccharomyces cerevisiae (strain ATCC 204508 / S288c) OX=559292 GN=PST2 PE=1 SV=1	PST2	21 kDa	0	0	3750000	0
60S ribosomal protein L25 OS=Saccharomyces cerevisiae (strain ATCC 204508 / S288c) OX=559292 GN=RPL25 PE=1 SV=4	RPL25	16 kDa	0	0	3670000	0
MAU2 chromatid cohesion factor homolog OS=Saccharomyces cerevisiae (strain ATCC 204508 / S288c) OX=559292 GN=SCC4 PE=1 SV=1	SCC4	72 kDa	0	0	3660000	0
Reticulon-like protein 1 OS=Saccharomyces cerevisiae (strain ATCC 204508 / S288c) OX=559292 GN=RTN1 PE=1 SV=1	RTN1	33 kDa	0	0	3640000	1150000
Homocysteine/cysteine synthase OS=Saccharomyces cerevisiae (strain ATCC 204508 / S288c) OX=559292 GN=MET17 PE=1 SV=3	MET17	49 kDa	0	0	3580000	1870000
40S ribosomal protein S1-A OS=Saccharomyces cerevisiae (strain ATCC 204508 / S288c) OX=559292 GN=RPS1A PE=1 SV=2	RPS1A	29 kDa	0	0	3160000	1930000
ATP-dependent RNA helicase eIF4A OS=Saccharomyces cerevisiae (strain ATCC 204508 / S288c) OX=559292 GN=TIF1 PE=1 SV=3	TIF1	45 kDa	0	0	2820000	0
60S ribosomal protein L28 OS=Saccharomyces cerevisiae (strain ATCC 204508 / S288c) OX=559292 GN=RPL28 PE=1 SV=3	RPL28	17 kDa	0	0	2660000	0
Putative mitochondrial carnitine O-acetyltransferase OS=Saccharomyces cerevisiae (strain ATCC 204508 / S288c) OX=559292 GN=YAT1 PE=1 SV=2	YAT1	78 kDa	0	0	2520000	2250000
Cell division control protein 48 OS=Saccharomyces cerevisiae (strain ATCC 204508 / S288c) OX=559292 GN=CDC48 PE=1 SV=3	CDC48	92 kDa	0	0	2430000	1720000
Meiotic activator RIM4 OS=Saccharomyces cerevisiae (strain ATCC 204508 / S288c) OX=559292 GN=RIM4 PE=1 SV=1	RIM4	80 kDa	0	0	2390000	2630000
Succinate dehydrogenase [ubiquinone] flavoprotein subunit, mitochondrial OS=Saccharomyces cerevisiae (strain ATCC 204508 / S288c) OX=559292 GN=SDH1 PE=1 SV=1	SDH1	70 kDa	0	0	1950000	0
Glutamine--fructose-6-phosphate aminotransferase [isomerizing] OS=Saccharomyces cerevisiae (strain ATCC 204508 / S288c) OX=559292 GN=GFA1 PE=1 SV=4	GFA1	80 kDa	0	0	1820000	1960000
Heat shock transcription factor OS=Saccharomyces cerevisiae (strain ATCC 204508 / S288c) OX=559292 GN=HSF1 PE=1 SV=1	HSF1	93 kDa	0	0	1640000	0
Hsp90 co-chaperone AHA1 OS=Saccharomyces cerevisiae (strain ATCC 204508 / S288c) OX=559292 GN=AHA1 PE=1 SV=1	AHA1	39 kDa	0	0	1600000	0
ATP synthase subunit alpha, mitochondrial OS=Saccharomyces cerevisiae (strain ATCC 204508 / S288c) OX=559292 GN=ATP1 PE=1 SV=5	ATP1	59 kDa	0	0	1540000	0
Flavoprotein-like protein YCP4 OS=Saccharomyces cerevisiae (strain ATCC 204508 / S288c) OX=559292 GN=YCP4 PE=1 SV=1	YCP4	26 kDa	0	0	1400000	0
Fatty acid synthase subunit alpha OS=Saccharomyces cerevisiae (strain ATCC 204508 / S288c) OX=559292 GN=FAS2 PE=1 SV=2	FAS2	207 kDa	0	0	1380000	0
Uncharacterized protein YMR147W OS=Saccharomyces cerevisiae (strain ATCC 204508 / S288c) OX=559292 GN=YMR147W PE=1 SV=1	YMR147W	26 kDa	0	0	1350000	1670000
Ribonucleoside-diphosphate reductase small chain 1 OS=Saccharomyces cerevisiae (strain ATCC 204508 / S288c) OX=559292 GN=RNR2 PE=1 SV=2	RNR2	46 kDa	0	0	1340000	0
Thioredoxin-2 OS=Saccharomyces cerevisiae (strain ATCC 204508 / S288c) OX=559292 GN=TRX2 PE=1 SV=3	TRX2	11 kDa	0	0	1240000	908000
1,4-alpha-glucan-branching enzyme OS=Saccharomyces cerevisiae (strain ATCC 204508 / S288c) OX=559292 GN=GLC3 PE=1 SV=2	GLC3	81 kDa	0	0	1180000	1210000
Aconitate hydratase, mitochondrial OS=Saccharomyces cerevisiae (strain ATCC 204508 / S288c) OX=559292 GN=ACO1 PE=1 SV=2	ACO1	85 kDa	0	0	1140000	0
Arginase OS=Saccharomyces cerevisiae (strain ATCC 204508 / S288c) OX=559292 GN=CAR1 PE=1 SV=1	CAR1	36 kDa	0	0	1010000	0
Centromere-binding protein 1 OS=Saccharomyces cerevisiae (strain ATCC 204508 / S288c) OX=559292 GN=CBF1 PE=1 SV=2	CBF1	39 kDa	0	0	867000	0
Glucose-6-phosphate 1-epimerase OS=Saccharomyces cerevisiae (strain ATCC 204508 / S288c) OX=559292 GN=YMR099C PE=1 SV=1	YMR099C	34 kDa	0	0	734000	0
60S ribosomal protein L14-A OS=Saccharomyces cerevisiae (strain ATCC 204508 / S288c) OX=559292 GN=RPL14A PE=1 SV=1	RPL14A	15 kDa	0	0	1	2000000
Nucleolar protein NET1 OS=Saccharomyces cerevisiae (strain ATCC 204508 / S288c) OX=559292 GN=NET1 PE=1 SV=1	NET1	129 kDa	0	0	0	1
Sphingolipid long chain base-responsive protein PIL1 OS=Saccharomyces cerevisiae (strain ATCC 204508 / S288c) OX=559292 GN=PIL1 PE=1 SV=1	PIL1	38 kDa	0	0	0	1130000
Antiviral helicase SKI2 OS=Saccharomyces cerevisiae (strain ATCC 204508 / S288c) OX=559292 GN=SKI2 PE=1 SV=2	SKI2	146 kDa	0	0	0	2270000
Eisosome protein 1 OS=Saccharomyces cerevisiae (strain ATCC 204508 / S288c) OX=559292 GN=EIS1 PE=1 SV=1	EIS1	93 kDa	0	0	0	1
Elongation of fatty acids protein 3 OS=Saccharomyces cerevisiae (strain ATCC 204508 / S288c) OX=559292 GN=ELO3 PE=1 SV=1	ELO3	39 kDa	0	0	0	1770000

## Sheet: Mer3_TI_ vs no_TI
			no TurboID		Mer3_TI
Bio View:334 Proteins in 304 Clusters<BR>With 185 Hidden	Alternate ID	Molecular Weight	20230113_AM_21A	20230113_AM_21B	20230113_AM_7A	20230113_AM_7B
ATP-dependent DNA helicase MER3 OS=Saccharomyces cerevisiae (strain ATCC 204508 / S288c) OX=559292 GN=HFM1 PE=1 SV=3	HFM1	135 kDa	0	0	22200000	20700000
Thioredoxin-1 OS=Saccharomyces cerevisiae (strain ATCC 204508 / S288c) OX=559292 GN=TRX1 PE=1 SV=3	TRX1	11 kDa	0	0	12000000	8520000
Chromosome stability protein 9 OS=Saccharomyces cerevisiae (strain ATCC 204508 / S288c) OX=559292 GN=CST9 PE=1 SV=1	Zip3/Cst9	54 kDa	0	0	10900000	8130000
ATP-dependent DNA helicase PIF1 OS=Saccharomyces cerevisiae (strain ATCC 204508 / S288c) OX=559292 GN=PIF1 PE=1 SV=2	PIF1	98 kDa	0	0	9580000	8790000
Protein ECM11 OS=Saccharomyces cerevisiae (strain ATCC 204508 / S288c) OX=559292 GN=ECM11 PE=1 SV=1	ECM11	34 kDa	0	0	9160000	8710000
Thioredoxin-2 OS=Saccharomyces cerevisiae (strain ATCC 204508 / S288c) OX=559292 GN=TRX2 PE=1 SV=3	TRX2	11 kDa	0	0	8860000	7360000
Antiviral helicase SKI2 OS=Saccharomyces cerevisiae (strain ATCC 204508 / S288c) OX=559292 GN=SKI2 PE=1 SV=2	SKI2	146 kDa	0	0	8170000	0
Nucleolar protein NET1 OS=Saccharomyces cerevisiae (strain ATCC 204508 / S288c) OX=559292 GN=NET1 PE=1 SV=1	NET1	129 kDa	0	0	8000000	6940000
Cluster of Cell wall mannoprotein HSP150 OS=Saccharomyces cerevisiae (strain ATCC 204508 / S288c) OX=559292 GN=HSP150 PE=1 SV=2 (P32478)	HSP150	41 kDa	0	0	7950000	0
Meiotic activator RIM4 OS=Saccharomyces cerevisiae (strain ATCC 204508 / S288c) OX=559292 GN=RIM4 PE=1 SV=1	RIM4	80 kDa	0	0	7900000	3820000
Ubiquitin-like protein SMT3 OS=Saccharomyces cerevisiae (strain ATCC 204508 / S288c) OX=559292 GN=SMT3 PE=1 SV=1	SMT3	12 kDa	0	0	6730000	4760000
Meiosis-specific protein SPO13 OS=Saccharomyces cerevisiae (strain ATCC 204508 / S288c) OX=559292 GN=SPO13 PE=1 SV=1	SPO13	33 kDa	0	0	6550000	3030000
Zinc finger transcription factor YRR1 OS=Saccharomyces cerevisiae (strain ATCC 204508 / S288c) OX=559292 GN=YRR1 PE=1 SV=1	YRR1	92 kDa	0	0	4870000	4380000
Protein KRI1 OS=Saccharomyces cerevisiae (strain ATCC 204508 / S288c) OX=559292 GN=KRI1 PE=1 SV=1	KRI1	69 kDa	0	0	4810000	4160000
Synaptonemal complex protein ZIP1 OS=Saccharomyces cerevisiae (strain ATCC 204508 / S288c) OX=559292 GN=ZIP1 PE=1 SV=2	ZIP1	100 kDa	0	0	4540000	3370000
60S ribosomal protein L14-A OS=Saccharomyces cerevisiae (strain ATCC 204508 / S288c) OX=559292 GN=RPL14A PE=1 SV=1	RPL14A	15 kDa	0	0	4530000	0
60S ribosomal protein L25 OS=Saccharomyces cerevisiae (strain ATCC 204508 / S288c) OX=559292 GN=RPL25 PE=1 SV=4	RPL25	16 kDa	0	0	4440000	0
27S pre-rRNA (guanosine(2922)-2'-O)-methyltransferase OS=Saccharomyces cerevisiae (strain ATCC 204508 / S288c) OX=559292 GN=SPB1 PE=1 SV=2	SPB1	96 kDa	0	0	4230000	4520000
CTD kinase subunit alpha OS=Saccharomyces cerevisiae (strain ATCC 204508 / S288c) OX=559292 GN=CTK1 PE=1 SV=1	CTK1	61 kDa	0	0	4080000	3070000
rRNA biogenesis protein RRP5 OS=Saccharomyces cerevisiae (strain ATCC 204508 / S288c) OX=559292 GN=RRP5 PE=1 SV=1	RRP5	193 kDa	0	0	3890000	2990000
Securin OS=Saccharomyces cerevisiae (strain ATCC 204508 / S288c) OX=559292 GN=PDS1 PE=1 SV=1	PDS1	42 kDa	0	0	3740000	5440000
Replication factor A protein 1 OS=Saccharomyces cerevisiae (strain ATCC 204508 / S288c) OX=559292 GN=RFA1 PE=1 SV=1	RFA1	70 kDa	0	0	3590000	2620000
D-3-phosphoglycerate dehydrogenase 1 OS=Saccharomyces cerevisiae (strain ATCC 204508 / S288c) OX=559292 GN=SER3 PE=1 SV=1	SER3	51 kDa	0	0	3550000	0
Heat shock transcription factor OS=Saccharomyces cerevisiae (strain ATCC 204508 / S288c) OX=559292 GN=HSF1 PE=1 SV=1	HSF1	93 kDa	0	0	3510000	3200000
1,4-alpha-glucan-branching enzyme OS=Saccharomyces cerevisiae (strain ATCC 204508 / S288c) OX=559292 GN=GLC3 PE=1 SV=2	GLC3	81 kDa	0	0	3370000	1140000
Nuclear GTP-binding protein NUG1 OS=Saccharomyces cerevisiae (strain ATCC 204508 / S288c) OX=559292 GN=NUG1 PE=1 SV=1	NUG1	58 kDa	0	0	3000000	2960000
Protein RED1 OS=Saccharomyces cerevisiae (strain ATCC 204508 / S288c) OX=559292 GN=RED1 PE=1 SV=1	RED1	96 kDa	0	0	2950000	3660000
Centromere-binding protein 1 OS=Saccharomyces cerevisiae (strain ATCC 204508 / S288c) OX=559292 GN=CBF1 PE=1 SV=2	CBF1	39 kDa	0	0	2930000	1980000
ATP-dependent helicase SGS1 OS=Saccharomyces cerevisiae (strain ATCC 204508 / S288c) OX=559292 GN=SGS1 PE=1 SV=1	SGS1	164 kDa	0	0	2910000	2010000
DNA mismatch repair protein MLH1 OS=Saccharomyces cerevisiae (strain ATCC 204508 / S288c) OX=559292 GN=MLH1 PE=1 SV=2	MLH1	87 kDa	0	0	2850000	3030000
Ubiquitin thioesterase OTU1 OS=Saccharomyces cerevisiae (strain ATCC 204508 / S288c) OX=559292 GN=OTU1 PE=1 SV=1	OTU1	34 kDa	0	0	2830000	1320000
RNA polymerase II-associated protein 1 OS=Saccharomyces cerevisiae (strain ATCC 204508 / S288c) OX=559292 GN=PAF1 PE=1 SV=1	PAF1	52 kDa	0	0	2820000	2270000
Mitochondrial protein import protein MAS5 OS=Saccharomyces cerevisiae (strain ATCC 204508 / S288c) OX=559292 GN=YDJ1 PE=1 SV=1	YDJ1	45 kDa	0	0	2790000	0
Glucose-6-phosphate 1-epimerase OS=Saccharomyces cerevisiae (strain ATCC 204508 / S288c) OX=559292 GN=YMR099C PE=1 SV=1	YMR099C	34 kDa	0	0	2710000	2330000
Uncharacterized protein YMR147W OS=Saccharomyces cerevisiae (strain ATCC 204508 / S288c) OX=559292 GN=YMR147W PE=1 SV=1	YMR147W	26 kDa	0	0	2710000	1
Topoisomerase 1-associated factor 2 OS=Saccharomyces cerevisiae (strain ATCC 204508 / S288c) OX=559292 GN=TOF2 PE=1 SV=1	TOF2	86 kDa	0	0	2700000	3010000
Multiprotein-bridging factor 1 OS=Saccharomyces cerevisiae (strain ATCC 204508 / S288c) OX=559292 GN=MBF1 PE=1 SV=2	MBF1	16 kDa	0	0	2690000	1890000
Histone promoter control protein 2 OS=Saccharomyces cerevisiae (strain ATCC 204508 / S288c) OX=559292 GN=HPC2 PE=1 SV=2	HPC2	68 kDa	0	0	2690000	2340000
Nucleolar complex protein 14 OS=Saccharomyces cerevisiae (strain ATCC 204508 / S288c) OX=559292 GN=NOP14 PE=1 SV=1	NOP14	94 kDa	0	0	2590000	2530000
Reticulon-like protein 1 OS=Saccharomyces cerevisiae (strain ATCC 204508 / S288c) OX=559292 GN=RTN1 PE=1 SV=1	RTN1	33 kDa	0	0	2590000	2560000
Ribonucleoside-diphosphate reductase small chain 1 OS=Saccharomyces cerevisiae (strain ATCC 204508 / S288c) OX=559292 GN=RNR2 PE=1 SV=2	RNR2	46 kDa	0	0	2560000	2220000
Hsp90 co-chaperone AHA1 OS=Saccharomyces cerevisiae (strain ATCC 204508 / S288c) OX=559292 GN=AHA1 PE=1 SV=1	AHA1	39 kDa	0	0	2540000	0
Asparagine-rich zinc finger protein AZF1 OS=Saccharomyces cerevisiae (strain ATCC 204508 / S288c) OX=559292 GN=AZF1 PE=1 SV=1	AZF1	101 kDa	0	0	2480000	2400000
Inner centromere protein-related protein SLI15 OS=Saccharomyces cerevisiae (strain ATCC 204508 / S288c) OX=559292 GN=SLI15 PE=1 SV=1	SLI15	79 kDa	0	0	2430000	2490000
Meiosis-specific protein HOP1 OS=Saccharomyces cerevisiae (strain ATCC 204508 / S288c) OX=559292 GN=HOP1 PE=1 SV=2	HOP1	69 kDa	0	0	2350000	1260000
Arginase OS=Saccharomyces cerevisiae (strain ATCC 204508 / S288c) OX=559292 GN=CAR1 PE=1 SV=1	CAR1	36 kDa	0	0	2290000	0
DNA repair protein RAD2 OS=Saccharomyces cerevisiae (strain ATCC 204508 / S288c) OX=559292 GN=RAD2 PE=1 SV=2	RAD2	118 kDa	0	0	2260000	2090000
ATP-dependent RNA helicase DBP10 OS=Saccharomyces cerevisiae (strain ATCC 204508 / S288c) OX=559292 GN=DBP10 PE=1 SV=2	DBP10	113 kDa	0	0	2260000	2530000
Helicase SEN1 OS=Saccharomyces cerevisiae (strain ATCC 204508 / S288c) OX=559292 GN=SEN1 PE=1 SV=2	SEN1	253 kDa	0	0	2200000	1650000
Cell division control protein 48 OS=Saccharomyces cerevisiae (strain ATCC 204508 / S288c) OX=559292 GN=CDC48 PE=1 SV=3	CDC48	92 kDa	0	0	2120000	1690000
Elongation of fatty acids protein 3 OS=Saccharomyces cerevisiae (strain ATCC 204508 / S288c) OX=559292 GN=ELO3 PE=1 SV=1	ELO3	39 kDa	0	0	2110000	0
Probable ATP-dependent RNA helicase DHR1 OS=Saccharomyces cerevisiae (strain ATCC 204508 / S288c) OX=559292 GN=ECM16 PE=1 SV=1	ECM16	145 kDa	0	0	1950000	1560000
Tyrosine-protein phosphatase CDC14 OS=Saccharomyces cerevisiae (strain ATCC 204508 / S288c) OX=559292 GN=CDC14 PE=1 SV=2	CDC14	62 kDa	0	0	1940000	945000
Transcriptional modulator WTM1 OS=Saccharomyces cerevisiae (strain ATCC 204508 / S288c) OX=559292 GN=WTM1 PE=1 SV=1	WTM1	48 kDa	0	0	1880000	0
Glutamine--fructose-6-phosphate aminotransferase [isomerizing] OS=Saccharomyces cerevisiae (strain ATCC 204508 / S288c) OX=559292 GN=GFA1 PE=1 SV=4	GFA1	80 kDa	0	0	1870000	0
Transcription elongation factor SPT6 OS=Saccharomyces cerevisiae (strain ATCC 204508 / S288c) OX=559292 GN=SPT6 PE=1 SV=1	SPT6	168 kDa	0	0	1860000	2080000
ATP-dependent RNA helicase eIF4A OS=Saccharomyces cerevisiae (strain ATCC 204508 / S288c) OX=559292 GN=TIF1 PE=1 SV=3	TIF1	45 kDa	0	0	1860000	1370000
Sister chromatid cohesion protein 2 OS=Saccharomyces cerevisiae (strain ATCC 204508 / S288c) OX=559292 GN=SCC2 PE=1 SV=1	SCC2	171 kDa	0	0	1710000	1710000
40S ribosomal protein S1-A OS=Saccharomyces cerevisiae (strain ATCC 204508 / S288c) OX=559292 GN=RPS1A PE=1 SV=2	RPS1A	29 kDa	0	0	1690000	0
AP-2 complex subunit beta OS=Saccharomyces cerevisiae (strain ATCC 204508 / S288c) OX=559292 GN=APL1 PE=1 SV=2	APL1	80 kDa	0	0	1570000	1700000
40S ribosomal protein S18-A OS=Saccharomyces cerevisiae (strain ATCC 204508 / S288c) OX=559292 GN=RPS18A PE=1 SV=1	RPS18A	17 kDa	0	0	1260000	0
DDK kinase regulatory subunit DBF4 OS=Saccharomyces cerevisiae (strain ATCC 204508 / S288c) OX=559292 GN=DBF4 PE=1 SV=2	DBF4	81 kDa	0	0	1230000	2170000
Sphingolipid long chain base-responsive protein LSP1 OS=Saccharomyces cerevisiae (strain ATCC 204508 / S288c) OX=559292 GN=LSP1 PE=1 SV=1	LSP1	38 kDa	0	0	1020000	0
5-methyltetrahydropteroyltriglutamate--homocysteine methyltransferase OS=Saccharomyces cerevisiae (strain ATCC 204508 / S288c) OX=559292 GN=MET6 PE=1 SV=4	MET6	86 kDa	0	0	904000	1030000
12 kDa heat shock protein OS=Saccharomyces cerevisiae (strain ATCC 204508 / S288c) OX=559292 GN=HSP12 PE=1 SV=1	HSP12	12 kDa	0	0	809000	2240000
Oligoribonuclease, mitochondrial OS=Saccharomyces cerevisiae (strain ATCC 204508 / S288c) OX=559292 GN=REX2 PE=1 SV=1	REX2	31 kDa	0	0	1	1
Protoplast secreted protein 2 OS=Saccharomyces cerevisiae (strain ATCC 204508 / S288c) OX=559292 GN=PST2 PE=1 SV=1	PST2	21 kDa	0	0	1	3680000
40S ribosomal protein S20 OS=Saccharomyces cerevisiae (strain ATCC 204508 / S288c) OX=559292 GN=RPS20 PE=1 SV=3	RPS20	14 kDa	0	0	1	0
Homocysteine/cysteine synthase OS=Saccharomyces cerevisiae (strain ATCC 204508 / S288c) OX=559292 GN=MET17 PE=1 SV=3	MET17	49 kDa	0	0	0	2430000
UBA domain-containing protein RUP1 OS=Saccharomyces cerevisiae (strain ATCC 204508 / S288c) OX=559292 GN=RUP1 PE=1 SV=1	RUP1	75 kDa	0	0	0	3130000
Filament protein FIN1 OS=Saccharomyces cerevisiae (strain ATCC 204508 / S288c) OX=559292 GN=FIN1 PE=1 SV=1	FIN1	33 kDa	0	0	0	2370000
Stationary phase protein 4 OS=Saccharomyces cerevisiae (strain ATCC 204508 / S288c) OX=559292 GN=SPG4 PE=1 SV=1	SPG4	13 kDa	0	0	0	3330000
Transcription factor SPN1 OS=Saccharomyces cerevisiae (strain ATCC 204508 / S288c) OX=559292 GN=SPN1 PE=1 SV=1	SPN1	46 kDa	0	0	0	1310000
Protein BOI2 OS=Saccharomyces cerevisiae (strain ATCC 204508 / S288c) OX=559292 GN=BOI2 PE=1 SV=1	BOI2	116 kDa	0	0	0	18600000
Uncharacterized protein YNL195C OS=Saccharomyces cerevisiae (strain ATCC 204508 / S288c) OX=559292 GN=YNL195C PE=4 SV=2	YNL195C	28 kDa	0	0	0	377000
GTPase-activating protein GYP7 OS=Saccharomyces cerevisiae (strain ATCC 204508 / S288c) OX=559292 GN=GYP7 PE=1 SV=1	GYP7	87 kDa	0	0	0	876000

## Sheet: Zip3_TI_ vs no_TI
			no TurboID		Zip3iTI
Bio View:334 Proteins in 304 Clusters<BR>With 185 Hidden	Alternate ID	Molecular Weight	20230113_AM_21A	20230113_AM_21B	20230113_AM_1A	20230113_AM_1B
Chromosome stability protein 9 OS=Saccharomyces cerevisiae (strain ATCC 204508 / S288c) OX=559292 GN=CST9 PE=1 SV=1	Zip3/Cst9	54 kDa	0	0	41500000	35200000
Protein ECM11 OS=Saccharomyces cerevisiae (strain ATCC 204508 / S288c) OX=559292 GN=ECM11 PE=1 SV=1	ECM11	34 kDa	0	0	10200000	9820000
Ubiquitin-like protein SMT3 OS=Saccharomyces cerevisiae (strain ATCC 204508 / S288c) OX=559292 GN=SMT3 PE=1 SV=1	SMT3	12 kDa	0	0	6710000	6110000
Thioredoxin-1 OS=Saccharomyces cerevisiae (strain ATCC 204508 / S288c) OX=559292 GN=TRX1 PE=1 SV=3	TRX1	11 kDa	0	0	5790000	5310000
Nucleolar protein NET1 OS=Saccharomyces cerevisiae (strain ATCC 204508 / S288c) OX=559292 GN=NET1 PE=1 SV=1	NET1	129 kDa	0	0	5630000	4470000
60S ribosomal protein L25 OS=Saccharomyces cerevisiae (strain ATCC 204508 / S288c) OX=559292 GN=RPL25 PE=1 SV=4	RPL25	16 kDa	0	0	4940000	7020000
Heat shock protein 42 OS=Saccharomyces cerevisiae (strain ATCC 204508 / S288c) OX=559292 GN=HSP42 PE=1 SV=1	HSP42	43 kDa	0	0	4490000	4930000
Securin OS=Saccharomyces cerevisiae (strain ATCC 204508 / S288c) OX=559292 GN=PDS1 PE=1 SV=1	PDS1	42 kDa	0	0	4110000	2180000
Thioredoxin-2 OS=Saccharomyces cerevisiae (strain ATCC 204508 / S288c) OX=559292 GN=TRX2 PE=1 SV=3	TRX2	11 kDa	0	0	3950000	4230000
Meiosis-inducing protein 1 OS=Saccharomyces cerevisiae (strain ATCC 204508 / S288c) OX=559292 GN=IME1 PE=1 SV=1	IME1	42 kDa	0	0	3910000	1240000
Meiosis-specific protein SPO13 OS=Saccharomyces cerevisiae (strain ATCC 204508 / S288c) OX=559292 GN=SPO13 PE=1 SV=1	SPO13	33 kDa	0	0	3760000	4750000
Hsp90 co-chaperone AHA1 OS=Saccharomyces cerevisiae (strain ATCC 204508 / S288c) OX=559292 GN=AHA1 PE=1 SV=1	AHA1	39 kDa	0	0	3720000	0
Meiotic activator RIM4 OS=Saccharomyces cerevisiae (strain ATCC 204508 / S288c) OX=559292 GN=RIM4 PE=1 SV=1	RIM4	80 kDa	0	0	3450000	1910000
Meiosis induction protein kinase IME2/SME1 OS=Saccharomyces cerevisiae (strain ATCC 204508 / S288c) OX=559292 GN=IME2 PE=3 SV=1	IME2	74 kDa	0	0	3310000	2260000
Heat shock transcription factor OS=Saccharomyces cerevisiae (strain ATCC 204508 / S288c) OX=559292 GN=HSF1 PE=1 SV=1	HSF1	93 kDa	0	0	3240000	3530000
Synaptonemal complex protein ZIP1 OS=Saccharomyces cerevisiae (strain ATCC 204508 / S288c) OX=559292 GN=ZIP1 PE=1 SV=2	ZIP1	100 kDa	0	0	3000000	2760000
Glycolytic genes transcriptional activator GCR1 OS=Saccharomyces cerevisiae (strain ATCC 204508 / S288c) OX=559292 GN=GCR1 PE=1 SV=2	GCR1	88 kDa	0	0	2920000	3280000
27S pre-rRNA (guanosine(2922)-2'-O)-methyltransferase OS=Saccharomyces cerevisiae (strain ATCC 204508 / S288c) OX=559292 GN=SPB1 PE=1 SV=2	SPB1	96 kDa	0	0	2890000	3430000
Mitochondrial protein import protein MAS5 OS=Saccharomyces cerevisiae (strain ATCC 204508 / S288c) OX=559292 GN=YDJ1 PE=1 SV=1	YDJ1	45 kDa	0	0	2720000	0
Protein KRI1 OS=Saccharomyces cerevisiae (strain ATCC 204508 / S288c) OX=559292 GN=KRI1 PE=1 SV=1	KRI1	69 kDa	0	0	2650000	3470000
Cell division control protein 48 OS=Saccharomyces cerevisiae (strain ATCC 204508 / S288c) OX=559292 GN=CDC48 PE=1 SV=3	CDC48	92 kDa	0	0	2620000	1390000
Triacylglycerol lipase 4 OS=Saccharomyces cerevisiae (strain ATCC 204508 / S288c) OX=559292 GN=TGL4 PE=1 SV=1	TGL4	103 kDa	0	0	2600000	1180000
Glutamine--fructose-6-phosphate aminotransferase [isomerizing] OS=Saccharomyces cerevisiae (strain ATCC 204508 / S288c) OX=559292 GN=GFA1 PE=1 SV=4	GFA1	80 kDa	0	0	2580000	0
MutS protein homolog 5 OS=Saccharomyces cerevisiae (strain ATCC 204508 / S288c) OX=559292 GN=MSH5 PE=1 SV=1	MSH5	102 kDa	0	0	2540000	2130000
Elongation factor 1-gamma 1 OS=Saccharomyces cerevisiae (strain ATCC 204508 / S288c) OX=559292 GN=CAM1 PE=1 SV=2	CAM1	47 kDa	0	0	2460000	0
Ribonucleoside-diphosphate reductase small chain 1 OS=Saccharomyces cerevisiae (strain ATCC 204508 / S288c) OX=559292 GN=RNR2 PE=1 SV=2	RNR2	46 kDa	0	0	2260000	1510000
40S ribosomal protein S1-A OS=Saccharomyces cerevisiae (strain ATCC 204508 / S288c) OX=559292 GN=RPS1A PE=1 SV=2	RPS1A	29 kDa	0	0	2260000	1930000
40S ribosomal protein S20 OS=Saccharomyces cerevisiae (strain ATCC 204508 / S288c) OX=559292 GN=RPS20 PE=1 SV=3	RPS20	14 kDa	0	0	2190000	0
Protein ZIP2 OS=Saccharomyces cerevisiae (strain ATCC 204508 / S288c) OX=559292 GN=ZIP2 PE=1 SV=1	ZIP2	83 kDa	0	0	2120000	0
5-methyltetrahydropteroyltriglutamate--homocysteine methyltransferase OS=Saccharomyces cerevisiae (strain ATCC 204508 / S288c) OX=559292 GN=MET6 PE=1 SV=4	MET6	86 kDa	0	0	2080000	1230000
ATP-dependent DNA helicase MER3 OS=Saccharomyces cerevisiae (strain ATCC 204508 / S288c) OX=559292 GN=HFM1 PE=1 SV=3	HFM1	135 kDa	0	0	1960000	0
1,4-alpha-glucan-branching enzyme OS=Saccharomyces cerevisiae (strain ATCC 204508 / S288c) OX=559292 GN=GLC3 PE=1 SV=2	GLC3	81 kDa	0	0	1480000	0
Fatty acid synthase subunit alpha OS=Saccharomyces cerevisiae (strain ATCC 204508 / S288c) OX=559292 GN=FAS2 PE=1 SV=2	FAS2	207 kDa	0	0	1440000	0
Potassium-activated aldehyde dehydrogenase, mitochondrial OS=Saccharomyces cerevisiae (strain ATCC 204508 / S288c) OX=559292 GN=ALD4 PE=1 SV=2	ALD4	57 kDa	0	0	1290000	0
Centromere-binding protein 1 OS=Saccharomyces cerevisiae (strain ATCC 204508 / S288c) OX=559292 GN=CBF1 PE=1 SV=2	CBF1	39 kDa	0	0	1190000	1210000
Glucose-6-phosphate 1-epimerase OS=Saccharomyces cerevisiae (strain ATCC 204508 / S288c) OX=559292 GN=YMR099C PE=1 SV=1	YMR099C	34 kDa	0	0	1180000	0
DNA repair protein RAD2 OS=Saccharomyces cerevisiae (strain ATCC 204508 / S288c) OX=559292 GN=RAD2 PE=1 SV=2	RAD2	118 kDa	0	0	1160000	1710000
Sphingolipid long chain base-responsive protein PIL1 OS=Saccharomyces cerevisiae (strain ATCC 204508 / S288c) OX=559292 GN=PIL1 PE=1 SV=1	PIL1	38 kDa	0	0	875000	0
ATP synthase subunit alpha, mitochondrial OS=Saccharomyces cerevisiae (strain ATCC 204508 / S288c) OX=559292 GN=ATP1 PE=1 SV=5	ATP1	59 kDa	0	0	527000	0
Ubiquitin thioesterase OTU1 OS=Saccharomyces cerevisiae (strain ATCC 204508 / S288c) OX=559292 GN=OTU1 PE=1 SV=1	OTU1	34 kDa	0	0	508000	947000
60S ribosomal protein L5 OS=Saccharomyces cerevisiae (strain ATCC 204508 / S288c) OX=559292 GN=RPL5 PE=1 SV=4	RPL5	34 kDa	0	0	1	0
Cluster of Cell wall mannoprotein HSP150 OS=Saccharomyces cerevisiae (strain ATCC 204508 / S288c) OX=559292 GN=HSP150 PE=1 SV=2 (P32478)	HSP150	41 kDa	0	0	0	23000000
Kelch repeat-containing protein 2 OS=Saccharomyces cerevisiae (strain ATCC 204508 / S288c) OX=559292 GN=KEL2 PE=1 SV=1	KEL2	100 kDa	0	0	0	0
rRNA biogenesis protein RRP5 OS=Saccharomyces cerevisiae (strain ATCC 204508 / S288c) OX=559292 GN=RRP5 PE=1 SV=1	RRP5	193 kDa	0	0	0	0
Cell wall protein CWP1 OS=Saccharomyces cerevisiae (strain ATCC 204508 / S288c) OX=559292 GN=CWP1 PE=1 SV=2	CWP1	24 kDa	0	0	0	4430000
Cop9 signalosome-interactor 1 OS=Saccharomyces cerevisiae (strain ATCC 204508 / S288c) OX=559292 GN=CSI1 PE=1 SV=1	CSI1	35 kDa	0	0	0	1
Homocysteine/cysteine synthase OS=Saccharomyces cerevisiae (strain ATCC 204508 / S288c) OX=559292 GN=MET17 PE=1 SV=3	MET17	49 kDa	0	0	0	1
Reticulon-like protein 1 OS=Saccharomyces cerevisiae (strain ATCC 204508 / S288c) OX=559292 GN=RTN1 PE=1 SV=1	RTN1	33 kDa	0	0	0	2290000
12 kDa heat shock protein OS=Saccharomyces cerevisiae (strain ATCC 204508 / S288c) OX=559292 GN=HSP12 PE=1 SV=1	HSP12	12 kDa	0	0	0	1600000
Protoplast secreted protein 2 OS=Saccharomyces cerevisiae (strain ATCC 204508 / S288c) OX=559292 GN=PST2 PE=1 SV=1	PST2	21 kDa	0	0	0	1
Multiprotein-bridging factor 1 OS=Saccharomyces cerevisiae (strain ATCC 204508 / S288c) OX=559292 GN=MBF1 PE=1 SV=2	MBF1	16 kDa	0	0	0	1830000
Covalently-linked cell wall protein 14 OS=Saccharomyces cerevisiae (strain ATCC 204508 / S288c) OX=559292 GN=CCW14 PE=1 SV=1	CCW14	23 kDa	0	0	0	9710000
1,3-beta-glucanosyltransferase GAS1 OS=Saccharomyces cerevisiae (strain ATCC 204508 / S288c) OX=559292 GN=GAS1 PE=1 SV=2	GAS1	60 kDa	0	0	0	1500000
Nucleoporin NUP2 OS=Saccharomyces cerevisiae (strain ATCC 204508 / S288c) OX=559292 GN=NUP2 PE=1 SV=2	NUP2	78 kDa	0	0	0	1230000
Nucleoporin NSP1 OS=Saccharomyces cerevisiae (strain ATCC 204508 / S288c) OX=559292 GN=NSP1 PE=1 SV=1	NSP1	87 kDa	0	0	0	860000
Cell wall protein ECM33 OS=Saccharomyces cerevisiae (strain ATCC 204508 / S288c) OX=559292 GN=ECM33 PE=1 SV=3	ECM33	44 kDa	0	0	0	2290000
40S ribosomal protein S18-A OS=Saccharomyces cerevisiae (strain ATCC 204508 / S288c) OX=559292 GN=RPS18A PE=1 SV=1	RPS18A	17 kDa	0	0	0	1120000
60S ribosomal protein L28 OS=Saccharomyces cerevisiae (strain ATCC 204508 / S288c) OX=559292 GN=RPL28 PE=1 SV=3	RPL28	17 kDa	0	0	0	2400000
Aconitate hydratase, mitochondrial OS=Saccharomyces cerevisiae (strain ATCC 204508 / S288c) OX=559292 GN=ACO1 PE=1 SV=2	ACO1	85 kDa	0	0	0	1450000

## Sheet: Zip4_cTI_ vs no_TI
			no TurboID		Zip4_cTI
Bio View:334 Proteins in 304 Clusters<BR>With 185 Hidden	Alternate ID	Molecular Weight	20230113_AM_21A	20230113_AM_21B	20230113_AM_4A	20230113_AM_4B
MAU2 chromatid cohesion factor homolog OS=Saccharomyces cerevisiae (strain ATCC 204508 / S288c) OX=559292 GN=SCC4 PE=1 SV=1	SCC4	72 kDa	0	0	49300000	0
Cluster of Cell wall mannoprotein HSP150 OS=Saccharomyces cerevisiae (strain ATCC 204508 / S288c) OX=559292 GN=HSP150 PE=1 SV=2 (P32478)	HSP150	41 kDa	0	0	38900000	19600000
Protein ECM11 OS=Saccharomyces cerevisiae (strain ATCC 204508 / S288c) OX=559292 GN=ECM11 PE=1 SV=1	ECM11	34 kDa	0	0	32200000	23200000
Chromosome stability protein 9 OS=Saccharomyces cerevisiae (strain ATCC 204508 / S288c) OX=559292 GN=CST9 PE=1 SV=1	Zip3/Cst9	54 kDa	0	0	25100000	17400000
Covalently-linked cell wall protein 14 OS=Saccharomyces cerevisiae (strain ATCC 204508 / S288c) OX=559292 GN=CCW14 PE=1 SV=1	CCW14	23 kDa	0	0	24000000	16700000
Cell wall protein CWP1 OS=Saccharomyces cerevisiae (strain ATCC 204508 / S288c) OX=559292 GN=CWP1 PE=1 SV=2	CWP1	24 kDa	0	0	14400000	9490000
Meiotic activator RIM4 OS=Saccharomyces cerevisiae (strain ATCC 204508 / S288c) OX=559292 GN=RIM4 PE=1 SV=1	RIM4	80 kDa	0	0	12400000	11500000
Thioredoxin-2 OS=Saccharomyces cerevisiae (strain ATCC 204508 / S288c) OX=559292 GN=TRX2 PE=1 SV=3	TRX2	11 kDa	0	0	11600000	6520000
Securin OS=Saccharomyces cerevisiae (strain ATCC 204508 / S288c) OX=559292 GN=PDS1 PE=1 SV=1	PDS1	42 kDa	0	0	9630000	10900000
Heat shock transcription factor OS=Saccharomyces cerevisiae (strain ATCC 204508 / S288c) OX=559292 GN=HSF1 PE=1 SV=1	HSF1	93 kDa	0	0	9520000	6070000
Probable glycosidase CRH1 OS=Saccharomyces cerevisiae (strain ATCC 204508 / S288c) OX=559292 GN=CRH1 PE=1 SV=1	CRH1	53 kDa	0	0	8580000	2200000
DNA repair protein RAD2 OS=Saccharomyces cerevisiae (strain ATCC 204508 / S288c) OX=559292 GN=RAD2 PE=1 SV=2	RAD2	118 kDa	0	0	8500000	7090000
Cop9 signalosome-interactor 1 OS=Saccharomyces cerevisiae (strain ATCC 204508 / S288c) OX=559292 GN=CSI1 PE=1 SV=1	CSI1	35 kDa	0	0	8500000	3810000
Protein ZIP2 OS=Saccharomyces cerevisiae (strain ATCC 204508 / S288c) OX=559292 GN=ZIP2 PE=1 SV=1	ZIP2	83 kDa	0	0	7960000	8280000
Protein RED1 OS=Saccharomyces cerevisiae (strain ATCC 204508 / S288c) OX=559292 GN=RED1 PE=1 SV=1	RED1	96 kDa	0	0	7540000	6130000
Meiosis-specific protein SPO13 OS=Saccharomyces cerevisiae (strain ATCC 204508 / S288c) OX=559292 GN=SPO13 PE=1 SV=1	SPO13	33 kDa	0	0	7150000	5490000
ATP-dependent DNA helicase MER3 OS=Saccharomyces cerevisiae (strain ATCC 204508 / S288c) OX=559292 GN=HFM1 PE=1 SV=3	HFM1	135 kDa	0	0	7140000	6980000
Phosphatidylinositol 3-phosphate-binding protein 2 OS=Saccharomyces cerevisiae (strain ATCC 204508 / S288c) OX=559292 GN=PIB2 PE=1 SV=1	PIB2	71 kDa	0	0	7060000	4180000
D-3-phosphoglycerate dehydrogenase 1 OS=Saccharomyces cerevisiae (strain ATCC 204508 / S288c) OX=559292 GN=SER3 PE=1 SV=1	SER3	51 kDa	0	0	6860000	0
Synaptonemal complex protein ZIP1 OS=Saccharomyces cerevisiae (strain ATCC 204508 / S288c) OX=559292 GN=ZIP1 PE=1 SV=2	ZIP1	100 kDa	0	0	6440000	6730000
UBA domain-containing protein RUP1 OS=Saccharomyces cerevisiae (strain ATCC 204508 / S288c) OX=559292 GN=RUP1 PE=1 SV=1	RUP1	75 kDa	0	0	6390000	2740000
Cell wall protein ECM33 OS=Saccharomyces cerevisiae (strain ATCC 204508 / S288c) OX=559292 GN=ECM33 PE=1 SV=3	ECM33	44 kDa	0	0	6340000	3250000
Thioredoxin-1 OS=Saccharomyces cerevisiae (strain ATCC 204508 / S288c) OX=559292 GN=TRX1 PE=1 SV=3	TRX1	11 kDa	0	0	6010000	10500000
Ubiquitin-like protein SMT3 OS=Saccharomyces cerevisiae (strain ATCC 204508 / S288c) OX=559292 GN=SMT3 PE=1 SV=1	SMT3	12 kDa	0	0	5720000	4320000
Protoplast secreted protein 2 OS=Saccharomyces cerevisiae (strain ATCC 204508 / S288c) OX=559292 GN=PST2 PE=1 SV=1	PST2	21 kDa	0	0	5600000	5050000
Centromere-binding protein 1 OS=Saccharomyces cerevisiae (strain ATCC 204508 / S288c) OX=559292 GN=CBF1 PE=1 SV=2	CBF1	39 kDa	0	0	5230000	2290000
Nucleolar protein NET1 OS=Saccharomyces cerevisiae (strain ATCC 204508 / S288c) OX=559292 GN=NET1 PE=1 SV=1	NET1	129 kDa	0	0	5220000	4570000
Zinc finger transcription factor YRR1 OS=Saccharomyces cerevisiae (strain ATCC 204508 / S288c) OX=559292 GN=YRR1 PE=1 SV=1	YRR1	92 kDa	0	0	4680000	4140000
Filament protein FIN1 OS=Saccharomyces cerevisiae (strain ATCC 204508 / S288c) OX=559292 GN=FIN1 PE=1 SV=1	FIN1	33 kDa	0	0	4590000	3140000
Glycolytic genes transcriptional activator GCR1 OS=Saccharomyces cerevisiae (strain ATCC 204508 / S288c) OX=559292 GN=GCR1 PE=1 SV=2	GCR1	88 kDa	0	0	4240000	2130000
Antiviral helicase SKI2 OS=Saccharomyces cerevisiae (strain ATCC 204508 / S288c) OX=559292 GN=SKI2 PE=1 SV=2	SKI2	146 kDa	0	0	4220000	1440000
Stationary phase protein 4 OS=Saccharomyces cerevisiae (strain ATCC 204508 / S288c) OX=559292 GN=SPG4 PE=1 SV=1	SPG4	13 kDa	0	0	4140000	2620000
Mitochondrial protein import protein MAS5 OS=Saccharomyces cerevisiae (strain ATCC 204508 / S288c) OX=559292 GN=YDJ1 PE=1 SV=1	YDJ1	45 kDa	0	0	4040000	3050000
Multiprotein-bridging factor 1 OS=Saccharomyces cerevisiae (strain ATCC 204508 / S288c) OX=559292 GN=MBF1 PE=1 SV=2	MBF1	16 kDa	0	0	3960000	3310000
Heat shock protein 42 OS=Saccharomyces cerevisiae (strain ATCC 204508 / S288c) OX=559292 GN=HSP42 PE=1 SV=1	HSP42	43 kDa	0	0	3870000	0
Uncharacterized protein YMR147W OS=Saccharomyces cerevisiae (strain ATCC 204508 / S288c) OX=559292 GN=YMR147W PE=1 SV=1	YMR147W	26 kDa	0	0	3630000	3610000
Glycylpeptide N-tetradecanoyltransferase OS=Saccharomyces cerevisiae (strain ATCC 204508 / S288c) OX=559292 GN=NMT1 PE=1 SV=1	NMT1	53 kDa	0	0	3460000	2770000
Serine/threonine-protein phosphatase 4 regulatory subunit 2 OS=Saccharomyces cerevisiae (strain ATCC 204508 / S288c) OX=559292 GN=PSY4 PE=1 SV=1	PSY4	51 kDa	0	0	3440000	2390000
Nuclear GTP-binding protein NUG1 OS=Saccharomyces cerevisiae (strain ATCC 204508 / S288c) OX=559292 GN=NUG1 PE=1 SV=1	NUG1	58 kDa	0	0	3280000	1480000
Meiosis-inducing protein 1 OS=Saccharomyces cerevisiae (strain ATCC 204508 / S288c) OX=559292 GN=IME1 PE=1 SV=1	IME1	42 kDa	0	0	3240000	1
Protein KRI1 OS=Saccharomyces cerevisiae (strain ATCC 204508 / S288c) OX=559292 GN=KRI1 PE=1 SV=1	KRI1	69 kDa	0	0	3230000	2500000
Oligoribonuclease, mitochondrial OS=Saccharomyces cerevisiae (strain ATCC 204508 / S288c) OX=559292 GN=REX2 PE=1 SV=1	REX2	31 kDa	0	0	3120000	2440000
Nicotinamidase OS=Saccharomyces cerevisiae (strain ATCC 204508 / S288c) OX=559292 GN=PNC1 PE=1 SV=1	PNC1	25 kDa	0	0	3110000	2860000
cAMP-dependent protein kinase regulatory subunit OS=Saccharomyces cerevisiae (strain ATCC 204508 / S288c) OX=559292 GN=BCY1 PE=1 SV=4	BCY1	47 kDa	0	0	3080000	2240000
CTD kinase subunit alpha OS=Saccharomyces cerevisiae (strain ATCC 204508 / S288c) OX=559292 GN=CTK1 PE=1 SV=1	CTK1	61 kDa	0	0	3060000	1490000
Sister chromatid cohesion protein 2 OS=Saccharomyces cerevisiae (strain ATCC 204508 / S288c) OX=559292 GN=SCC2 PE=1 SV=1	SCC2	171 kDa	0	0	3040000	1950000
1,3-beta-glucanosyltransferase GAS1 OS=Saccharomyces cerevisiae (strain ATCC 204508 / S288c) OX=559292 GN=GAS1 PE=1 SV=2	GAS1	60 kDa	0	0	3040000	4130000
Probable family 17 glucosidase SCW4 OS=Saccharomyces cerevisiae (strain ATCC 204508 / S288c) OX=559292 GN=SCW4 PE=1 SV=1	SCW4	40 kDa	0	0	2720000	2170000
Nucleolar complex protein 14 OS=Saccharomyces cerevisiae (strain ATCC 204508 / S288c) OX=559292 GN=NOP14 PE=1 SV=1	NOP14	94 kDa	0	0	2680000	2480000
Structure-specific endonuclease subunit SLX4 OS=Saccharomyces cerevisiae (strain ATCC 204508 / S288c) OX=559292 GN=SLX4 PE=1 SV=1	SLX4	84 kDa	0	0	2680000	1
SWI/SNF complex subunit SWI3 OS=Saccharomyces cerevisiae (strain ATCC 204508 / S288c) OX=559292 GN=SWI3 PE=1 SV=1	SWI3	93 kDa	0	0	2680000	0
Nucleoporin NSP1 OS=Saccharomyces cerevisiae (strain ATCC 204508 / S288c) OX=559292 GN=NSP1 PE=1 SV=1	NSP1	87 kDa	0	0	2630000	1430000
Kelch repeat-containing protein 2 OS=Saccharomyces cerevisiae (strain ATCC 204508 / S288c) OX=559292 GN=KEL2 PE=1 SV=1	KEL2	100 kDa	0	0	2570000	2460000
Glucose-6-phosphate 1-epimerase OS=Saccharomyces cerevisiae (strain ATCC 204508 / S288c) OX=559292 GN=YMR099C PE=1 SV=1	YMR099C	34 kDa	0	0	2550000	1780000
Long-chain-fatty-acid--CoA ligase 2 OS=Saccharomyces cerevisiae (strain ATCC 204508 / S288c) OX=559292 GN=FAA2 PE=1 SV=1	FAA2	83 kDa	0	0	2540000	1080000
SWI/SNF chromatin-remodeling complex subunit SNF5 OS=Saccharomyces cerevisiae (strain ATCC 204508 / S288c) OX=559292 GN=SNF5 PE=1 SV=3	SNF5	103 kDa	0	0	2490000	1310000
Meiosis-specific protein HOP1 OS=Saccharomyces cerevisiae (strain ATCC 204508 / S288c) OX=559292 GN=HOP1 PE=1 SV=2	HOP1	69 kDa	0	0	2390000	1260000
ATP-dependent DNA helicase PIF1 OS=Saccharomyces cerevisiae (strain ATCC 204508 / S288c) OX=559292 GN=PIF1 PE=1 SV=2	PIF1	98 kDa	0	0	2360000	1600000
Asparagine-rich zinc finger protein AZF1 OS=Saccharomyces cerevisiae (strain ATCC 204508 / S288c) OX=559292 GN=AZF1 PE=1 SV=1	AZF1	101 kDa	0	0	2300000	1390000
Exosome complex exonuclease RRP6 OS=Saccharomyces cerevisiae (strain ATCC 204508 / S288c) OX=559292 GN=RRP6 PE=1 SV=1	RRP6	84 kDa	0	0	2270000	2260000
Carnitine O-acetyltransferase, mitochondrial OS=Saccharomyces cerevisiae (strain ATCC 204508 / S288c) OX=559292 GN=CAT2 PE=1 SV=2	CAT2	77 kDa	0	0	2150000	2140000
Inositol-3-phosphate synthase OS=Saccharomyces cerevisiae (strain ATCC 204508 / S288c) OX=559292 GN=INO1 PE=1 SV=3	INO1	60 kDa	0	0	2100000	3210000
12 kDa heat shock protein OS=Saccharomyces cerevisiae (strain ATCC 204508 / S288c) OX=559292 GN=HSP12 PE=1 SV=1	HSP12	12 kDa	0	0	1950000	0
Glucan 1,3-beta-glucosidase OS=Saccharomyces cerevisiae (strain ATCC 204508 / S288c) OX=559292 GN=BGL2 PE=1 SV=1	BGL2	34 kDa	0	0	1940000	1620000
Probable 1,3-beta-glucanosyltransferase GAS3 OS=Saccharomyces cerevisiae (strain ATCC 204508 / S288c) OX=559292 GN=GAS3 PE=1 SV=1	GAS3	57 kDa	0	0	1940000	0
Topoisomerase 1-associated factor 2 OS=Saccharomyces cerevisiae (strain ATCC 204508 / S288c) OX=559292 GN=TOF2 PE=1 SV=1	TOF2	86 kDa	0	0	1930000	0
Ribonucleoside-diphosphate reductase small chain 1 OS=Saccharomyces cerevisiae (strain ATCC 204508 / S288c) OX=559292 GN=RNR2 PE=1 SV=2	RNR2	46 kDa	0	0	1920000	2020000
Arginase OS=Saccharomyces cerevisiae (strain ATCC 204508 / S288c) OX=559292 GN=CAR1 PE=1 SV=1	CAR1	36 kDa	0	0	1900000	4320000
Malate dehydrogenase, peroxisomal OS=Saccharomyces cerevisiae (strain ATCC 204508 / S288c) OX=559292 GN=MDH3 PE=1 SV=3	MDH3	37 kDa	0	0	1900000	0
Transcriptional modulator WTM1 OS=Saccharomyces cerevisiae (strain ATCC 204508 / S288c) OX=559292 GN=WTM1 PE=1 SV=1	WTM1	48 kDa	0	0	1880000	8500000
Ubiquitin thioesterase OTU1 OS=Saccharomyces cerevisiae (strain ATCC 204508 / S288c) OX=559292 GN=OTU1 PE=1 SV=1	OTU1	34 kDa	0	0	1880000	0
Protein BOI2 OS=Saccharomyces cerevisiae (strain ATCC 204508 / S288c) OX=559292 GN=BOI2 PE=1 SV=1	BOI2	116 kDa	0	0	1870000	1780000
Inner centromere protein-related protein SLI15 OS=Saccharomyces cerevisiae (strain ATCC 204508 / S288c) OX=559292 GN=SLI15 PE=1 SV=1	SLI15	79 kDa	0	0	1860000	0
Cell division control protein 48 OS=Saccharomyces cerevisiae (strain ATCC 204508 / S288c) OX=559292 GN=CDC48 PE=1 SV=3	CDC48	92 kDa	0	0	1780000	2300000
NADP-specific glutamate dehydrogenase 2 OS=Saccharomyces cerevisiae (strain ATCC 204508 / S288c) OX=559292 GN=GDH3 PE=3 SV=1	GDH3	50 kDa	0	0	1770000	1780000
Protein GLC8 OS=Saccharomyces cerevisiae (strain ATCC 204508 / S288c) OX=559292 GN=GLC8 PE=1 SV=1	GLC8	27 kDa	0	0	1770000	0
Sphingolipid long chain base-responsive protein PIL1 OS=Saccharomyces cerevisiae (strain ATCC 204508 / S288c) OX=559292 GN=PIL1 PE=1 SV=1	PIL1	38 kDa	0	0	1750000	1430000
Nucleoporin NUP2 OS=Saccharomyces cerevisiae (strain ATCC 204508 / S288c) OX=559292 GN=NUP2 PE=1 SV=2	NUP2	78 kDa	0	0	1720000	0
ATP-dependent helicase SGS1 OS=Saccharomyces cerevisiae (strain ATCC 204508 / S288c) OX=559292 GN=SGS1 PE=1 SV=1	SGS1	164 kDa	0	0	1660000	0
Chromatin-remodeling complex subunit IES6 OS=Saccharomyces cerevisiae (strain ATCC 204508 / S288c) OX=559292 GN=IES6 PE=1 SV=1	IES6	19 kDa	0	0	1630000	5270000
Clustered mitochondria protein 1 OS=Saccharomyces cerevisiae (strain ATCC 204508 / S288c) OX=559292 GN=CLU1 PE=1 SV=1	CLU1	145 kDa	0	0	1630000	1260000
Protein PET10 OS=Saccharomyces cerevisiae (strain ATCC 204508 / S288c) OX=559292 GN=PET10 PE=1 SV=3	PET10	31 kDa	0	0	1620000	1970000
26S proteasome regulatory subunit 4 homolog OS=Saccharomyces cerevisiae (strain ATCC 204508 / S288c) OX=559292 GN=RPT2 PE=1 SV=3	RPT2	49 kDa	0	0	1610000	1320000
Eisosome protein 1 OS=Saccharomyces cerevisiae (strain ATCC 204508 / S288c) OX=559292 GN=EIS1 PE=1 SV=1	EIS1	93 kDa	0	0	1460000	1330000
40S ribosomal protein S1-A OS=Saccharomyces cerevisiae (strain ATCC 204508 / S288c) OX=559292 GN=RPS1A PE=1 SV=2	RPS1A	29 kDa	0	0	1340000	1070000
MutS protein homolog 5 OS=Saccharomyces cerevisiae (strain ATCC 204508 / S288c) OX=559292 GN=MSH5 PE=1 SV=1	MSH5	102 kDa	0	0	1260000	0
AP-2 complex subunit beta OS=Saccharomyces cerevisiae (strain ATCC 204508 / S288c) OX=559292 GN=APL1 PE=1 SV=2	APL1	80 kDa	0	0	1200000	1600000
Pre-mRNA-splicing factor SLU7 OS=Saccharomyces cerevisiae (strain ATCC 204508 / S288c) OX=559292 GN=SLU7 PE=1 SV=1	SLU7	45 kDa	0	0	1190000	391000
Uncharacterized protein YNL195C OS=Saccharomyces cerevisiae (strain ATCC 204508 / S288c) OX=559292 GN=YNL195C PE=4 SV=2	YNL195C	28 kDa	0	0	919000	514000
Reticulon-like protein 1 OS=Saccharomyces cerevisiae (strain ATCC 204508 / S288c) OX=559292 GN=RTN1 PE=1 SV=1	RTN1	33 kDa	0	0	651000	554000
Homocysteine/cysteine synthase OS=Saccharomyces cerevisiae (strain ATCC 204508 / S288c) OX=559292 GN=MET17 PE=1 SV=3	MET17	49 kDa	0	0	1	812000
5-methyltetrahydropteroyltriglutamate--homocysteine methyltransferase OS=Saccharomyces cerevisiae (strain ATCC 204508 / S288c) OX=559292 GN=MET6 PE=1 SV=4	MET6	86 kDa	0	0	1	0
60S ribosomal protein L5 OS=Saccharomyces cerevisiae (strain ATCC 204508 / S288c) OX=559292 GN=RPL5 PE=1 SV=4	RPL5	34 kDa	0	0	1	0
Replication factor A protein 1 OS=Saccharomyces cerevisiae (strain ATCC 204508 / S288c) OX=559292 GN=RFA1 PE=1 SV=1	RFA1	70 kDa	0	0	0	1
1,4-alpha-glucan-branching enzyme OS=Saccharomyces cerevisiae (strain ATCC 204508 / S288c) OX=559292 GN=GLC3 PE=1 SV=2	GLC3	81 kDa	0	0	0	1160000
Aconitate hydratase, mitochondrial OS=Saccharomyces cerevisiae (strain ATCC 204508 / S288c) OX=559292 GN=ACO1 PE=1 SV=2	ACO1	85 kDa	0	0	0	606000

## Sheet: Zip4iTI_ vs no_TI
			no TurboID		Zip4iTI
Bio View:334 Proteins in 304 Clusters<BR>With 185 Hidden	Alternate ID	Molecular Weight	20230113_AM_21A	20230113_AM_21B	20230113_AM_5A	20230113_AM_5B
Protein ECM11 OS=Saccharomyces cerevisiae (strain ATCC 204508 / S288c) OX=559292 GN=ECM11 PE=1 SV=1	ECM11	34 kDa	0	0	46200000	30400000
Chromosome stability protein 9 OS=Saccharomyces cerevisiae (strain ATCC 204508 / S288c) OX=559292 GN=CST9 PE=1 SV=1	Zip3/Cst9	54 kDa	0	0	27300000	17300000
Thioredoxin-2 OS=Saccharomyces cerevisiae (strain ATCC 204508 / S288c) OX=559292 GN=TRX2 PE=1 SV=3	TRX2	11 kDa	0	0	18800000	11000000
Meiotic activator RIM4 OS=Saccharomyces cerevisiae (strain ATCC 204508 / S288c) OX=559292 GN=RIM4 PE=1 SV=1	RIM4	80 kDa	0	0	13000000	8400000
ATP-dependent DNA helicase MER3 OS=Saccharomyces cerevisiae (strain ATCC 204508 / S288c) OX=559292 GN=HFM1 PE=1 SV=3	HFM1	135 kDa	0	0	12800000	11000000
Securin OS=Saccharomyces cerevisiae (strain ATCC 204508 / S288c) OX=559292 GN=PDS1 PE=1 SV=1	PDS1	42 kDa	0	0	10300000	5570000
Synaptonemal complex protein ZIP1 OS=Saccharomyces cerevisiae (strain ATCC 204508 / S288c) OX=559292 GN=ZIP1 PE=1 SV=2	ZIP1	100 kDa	0	0	9400000	6830000
Protein RED1 OS=Saccharomyces cerevisiae (strain ATCC 204508 / S288c) OX=559292 GN=RED1 PE=1 SV=1	RED1	96 kDa	0	0	8670000	6890000
Thioredoxin-1 OS=Saccharomyces cerevisiae (strain ATCC 204508 / S288c) OX=559292 GN=TRX1 PE=1 SV=3	TRX1	11 kDa	0	0	8370000	7410000
Chromatin-remodeling complex subunit IES6 OS=Saccharomyces cerevisiae (strain ATCC 204508 / S288c) OX=559292 GN=IES6 PE=1 SV=1	IES6	19 kDa	0	0	7490000	4680000
Heat shock transcription factor OS=Saccharomyces cerevisiae (strain ATCC 204508 / S288c) OX=559292 GN=HSF1 PE=1 SV=1	HSF1	93 kDa	0	0	7330000	5580000
Covalently-linked cell wall protein 14 OS=Saccharomyces cerevisiae (strain ATCC 204508 / S288c) OX=559292 GN=CCW14 PE=1 SV=1	CCW14	23 kDa	0	0	7210000	13400000
DNA repair protein RAD2 OS=Saccharomyces cerevisiae (strain ATCC 204508 / S288c) OX=559292 GN=RAD2 PE=1 SV=2	RAD2	118 kDa	0	0	6620000	4880000
Protoplast secreted protein 2 OS=Saccharomyces cerevisiae (strain ATCC 204508 / S288c) OX=559292 GN=PST2 PE=1 SV=1	PST2	21 kDa	0	0	6620000	4920000
Phosphatidylinositol 3-phosphate-binding protein 2 OS=Saccharomyces cerevisiae (strain ATCC 204508 / S288c) OX=559292 GN=PIB2 PE=1 SV=1	PIB2	71 kDa	0	0	6510000	6830000
Phosphatidylinositol 3-kinase VPS34 OS=Saccharomyces cerevisiae (strain ATCC 204508 / S288c) OX=559292 GN=VPS34 PE=1 SV=1	VPS34	101 kDa	0	0	6490000	4820000
Meiosis-specific protein SPO13 OS=Saccharomyces cerevisiae (strain ATCC 204508 / S288c) OX=559292 GN=SPO13 PE=1 SV=1	SPO13	33 kDa	0	0	6030000	4510000
Protein ZIP2 OS=Saccharomyces cerevisiae (strain ATCC 204508 / S288c) OX=559292 GN=ZIP2 PE=1 SV=1	ZIP2	83 kDa	0	0	5850000	4940000
Ubiquitin-like protein SMT3 OS=Saccharomyces cerevisiae (strain ATCC 204508 / S288c) OX=559292 GN=SMT3 PE=1 SV=1	SMT3	12 kDa	0	0	5760000	6110000
Nucleolar protein NET1 OS=Saccharomyces cerevisiae (strain ATCC 204508 / S288c) OX=559292 GN=NET1 PE=1 SV=1	NET1	129 kDa	0	0	5180000	5550000
Glycolytic genes transcriptional activator GCR1 OS=Saccharomyces cerevisiae (strain ATCC 204508 / S288c) OX=559292 GN=GCR1 PE=1 SV=2	GCR1	88 kDa	0	0	5170000	3960000
Kinetochore protein SLK19 OS=Saccharomyces cerevisiae (strain ATCC 204508 / S288c) OX=559292 GN=SLK19 PE=1 SV=1	SLK19	95 kDa	0	0	4970000	1250000
Ribonucleoside-diphosphate reductase small chain 1 OS=Saccharomyces cerevisiae (strain ATCC 204508 / S288c) OX=559292 GN=RNR2 PE=1 SV=2	RNR2	46 kDa	0	0	4860000	3410000
Centromere-binding protein 1 OS=Saccharomyces cerevisiae (strain ATCC 204508 / S288c) OX=559292 GN=CBF1 PE=1 SV=2	CBF1	39 kDa	0	0	4780000	3230000
Stationary phase protein 4 OS=Saccharomyces cerevisiae (strain ATCC 204508 / S288c) OX=559292 GN=SPG4 PE=1 SV=1	SPG4	13 kDa	0	0	4730000	4120000
Cluster of Cell wall mannoprotein HSP150 OS=Saccharomyces cerevisiae (strain ATCC 204508 / S288c) OX=559292 GN=HSP150 PE=1 SV=2 (P32478)	HSP150	41 kDa	0	0	4530000	36400000
Oligoribonuclease, mitochondrial OS=Saccharomyces cerevisiae (strain ATCC 204508 / S288c) OX=559292 GN=REX2 PE=1 SV=1	REX2	31 kDa	0	0	4490000	1410000
Transcriptional modulator WTM1 OS=Saccharomyces cerevisiae (strain ATCC 204508 / S288c) OX=559292 GN=WTM1 PE=1 SV=1	WTM1	48 kDa	0	0	4450000	2460000
Glucose-6-phosphate 1-epimerase OS=Saccharomyces cerevisiae (strain ATCC 204508 / S288c) OX=559292 GN=YMR099C PE=1 SV=1	YMR099C	34 kDa	0	0	4340000	2870000
Cop9 signalosome-interactor 1 OS=Saccharomyces cerevisiae (strain ATCC 204508 / S288c) OX=559292 GN=CSI1 PE=1 SV=1	CSI1	35 kDa	0	0	4180000	2040000
Multiprotein-bridging factor 1 OS=Saccharomyces cerevisiae (strain ATCC 204508 / S288c) OX=559292 GN=MBF1 PE=1 SV=2	MBF1	16 kDa	0	0	4120000	2600000
GTPase-activating protein GYP7 OS=Saccharomyces cerevisiae (strain ATCC 204508 / S288c) OX=559292 GN=GYP7 PE=1 SV=1	GYP7	87 kDa	0	0	4030000	1600000
ATP-dependent DNA helicase PIF1 OS=Saccharomyces cerevisiae (strain ATCC 204508 / S288c) OX=559292 GN=PIF1 PE=1 SV=2	PIF1	98 kDa	0	0	3950000	2900000
UBA domain-containing protein RUP1 OS=Saccharomyces cerevisiae (strain ATCC 204508 / S288c) OX=559292 GN=RUP1 PE=1 SV=1	RUP1	75 kDa	0	0	3920000	3180000
12 kDa heat shock protein OS=Saccharomyces cerevisiae (strain ATCC 204508 / S288c) OX=559292 GN=HSP12 PE=1 SV=1	HSP12	12 kDa	0	0	3900000	2280000
Filament protein FIN1 OS=Saccharomyces cerevisiae (strain ATCC 204508 / S288c) OX=559292 GN=FIN1 PE=1 SV=1	FIN1	33 kDa	0	0	3890000	2920000
Nicotinamidase OS=Saccharomyces cerevisiae (strain ATCC 204508 / S288c) OX=559292 GN=PNC1 PE=1 SV=1	PNC1	25 kDa	0	0	3620000	2170000
Inositol-3-phosphate synthase OS=Saccharomyces cerevisiae (strain ATCC 204508 / S288c) OX=559292 GN=INO1 PE=1 SV=3	INO1	60 kDa	0	0	3610000	2210000
AP-2 complex subunit beta OS=Saccharomyces cerevisiae (strain ATCC 204508 / S288c) OX=559292 GN=APL1 PE=1 SV=2	APL1	80 kDa	0	0	3590000	1820000
Mitochondrial protein import protein MAS5 OS=Saccharomyces cerevisiae (strain ATCC 204508 / S288c) OX=559292 GN=YDJ1 PE=1 SV=1	YDJ1	45 kDa	0	0	3570000	2890000
Protein KRI1 OS=Saccharomyces cerevisiae (strain ATCC 204508 / S288c) OX=559292 GN=KRI1 PE=1 SV=1	KRI1	69 kDa	0	0	3550000	3060000
Replication factor A protein 1 OS=Saccharomyces cerevisiae (strain ATCC 204508 / S288c) OX=559292 GN=RFA1 PE=1 SV=1	RFA1	70 kDa	0	0	3540000	2500000
Serine/threonine-protein phosphatase 4 regulatory subunit 2 OS=Saccharomyces cerevisiae (strain ATCC 204508 / S288c) OX=559292 GN=PSY4 PE=1 SV=1	PSY4	51 kDa	0	0	3260000	2510000
Heat shock protein 42 OS=Saccharomyces cerevisiae (strain ATCC 204508 / S288c) OX=559292 GN=HSP42 PE=1 SV=1	HSP42	43 kDa	0	0	3080000	0
Ubiquitin thioesterase OTU1 OS=Saccharomyces cerevisiae (strain ATCC 204508 / S288c) OX=559292 GN=OTU1 PE=1 SV=1	OTU1	34 kDa	0	0	2930000	2130000
SWI/SNF chromatin-remodeling complex subunit SNF5 OS=Saccharomyces cerevisiae (strain ATCC 204508 / S288c) OX=559292 GN=SNF5 PE=1 SV=3	SNF5	103 kDa	0	0	2920000	0
CTD kinase subunit alpha OS=Saccharomyces cerevisiae (strain ATCC 204508 / S288c) OX=559292 GN=CTK1 PE=1 SV=1	CTK1	61 kDa	0	0	2850000	1800000
Reticulon-like protein 1 OS=Saccharomyces cerevisiae (strain ATCC 204508 / S288c) OX=559292 GN=RTN1 PE=1 SV=1	RTN1	33 kDa	0	0	2830000	0
Glycylpeptide N-tetradecanoyltransferase OS=Saccharomyces cerevisiae (strain ATCC 204508 / S288c) OX=559292 GN=NMT1 PE=1 SV=1	NMT1	53 kDa	0	0	2830000	1350000
Kelch repeat-containing protein 2 OS=Saccharomyces cerevisiae (strain ATCC 204508 / S288c) OX=559292 GN=KEL2 PE=1 SV=1	KEL2	100 kDa	0	0	2780000	1840000
Asparagine-rich zinc finger protein AZF1 OS=Saccharomyces cerevisiae (strain ATCC 204508 / S288c) OX=559292 GN=AZF1 PE=1 SV=1	AZF1	101 kDa	0	0	2710000	2520000
Cell wall protein CWP1 OS=Saccharomyces cerevisiae (strain ATCC 204508 / S288c) OX=559292 GN=CWP1 PE=1 SV=2	CWP1	24 kDa	0	0	2650000	17600000
Nucleoporin NUP2 OS=Saccharomyces cerevisiae (strain ATCC 204508 / S288c) OX=559292 GN=NUP2 PE=1 SV=2	NUP2	78 kDa	0	0	2650000	2620000
NADP-specific glutamate dehydrogenase 2 OS=Saccharomyces cerevisiae (strain ATCC 204508 / S288c) OX=559292 GN=GDH3 PE=3 SV=1	GDH3	50 kDa	0	0	2650000	2140000
Uncharacterized protein MRP8 OS=Saccharomyces cerevisiae (strain ATCC 204508 / S288c) OX=559292 GN=MRP8 PE=1 SV=1	MRP8	25 kDa	0	0	2620000	1090000
Antiviral helicase SKI2 OS=Saccharomyces cerevisiae (strain ATCC 204508 / S288c) OX=559292 GN=SKI2 PE=1 SV=2	SKI2	146 kDa	0	0	2600000	1740000
Cell division control protein 48 OS=Saccharomyces cerevisiae (strain ATCC 204508 / S288c) OX=559292 GN=CDC48 PE=1 SV=3	CDC48	92 kDa	0	0	2510000	2270000
Inner centromere protein-related protein SLI15 OS=Saccharomyces cerevisiae (strain ATCC 204508 / S288c) OX=559292 GN=SLI15 PE=1 SV=1	SLI15	79 kDa	0	0	2490000	3420000
Nuclear GTP-binding protein NUG1 OS=Saccharomyces cerevisiae (strain ATCC 204508 / S288c) OX=559292 GN=NUG1 PE=1 SV=1	NUG1	58 kDa	0	0	2450000	1260000
Pre-mRNA-splicing factor SLU7 OS=Saccharomyces cerevisiae (strain ATCC 204508 / S288c) OX=559292 GN=SLU7 PE=1 SV=1	SLU7	45 kDa	0	0	2410000	1320000
cAMP-dependent protein kinase regulatory subunit OS=Saccharomyces cerevisiae (strain ATCC 204508 / S288c) OX=559292 GN=BCY1 PE=1 SV=4	BCY1	47 kDa	0	0	2380000	2080000
Meiosis-specific protein HOP1 OS=Saccharomyces cerevisiae (strain ATCC 204508 / S288c) OX=559292 GN=HOP1 PE=1 SV=2	HOP1	69 kDa	0	0	2270000	1110000
Sister chromatid cohesion protein 2 OS=Saccharomyces cerevisiae (strain ATCC 204508 / S288c) OX=559292 GN=SCC2 PE=1 SV=1	SCC2	171 kDa	0	0	2200000	1630000
Glucan 1,3-beta-glucosidase OS=Saccharomyces cerevisiae (strain ATCC 204508 / S288c) OX=559292 GN=BGL2 PE=1 SV=1	BGL2	34 kDa	0	0	2200000	2410000
Nucleolar complex protein 14 OS=Saccharomyces cerevisiae (strain ATCC 204508 / S288c) OX=559292 GN=NOP14 PE=1 SV=1	NOP14	94 kDa	0	0	2040000	1800000
Arginase OS=Saccharomyces cerevisiae (strain ATCC 204508 / S288c) OX=559292 GN=CAR1 PE=1 SV=1	CAR1	36 kDa	0	0	2040000	1180000
MutS protein homolog 5 OS=Saccharomyces cerevisiae (strain ATCC 204508 / S288c) OX=559292 GN=MSH5 PE=1 SV=1	MSH5	102 kDa	0	0	1960000	1120000
Sphingolipid long chain base-responsive protein PIL1 OS=Saccharomyces cerevisiae (strain ATCC 204508 / S288c) OX=559292 GN=PIL1 PE=1 SV=1	PIL1	38 kDa	0	0	1950000	1360000
Eisosome protein 1 OS=Saccharomyces cerevisiae (strain ATCC 204508 / S288c) OX=559292 GN=EIS1 PE=1 SV=1	EIS1	93 kDa	0	0	1930000	1080000
Transcription factor SPN1 OS=Saccharomyces cerevisiae (strain ATCC 204508 / S288c) OX=559292 GN=SPN1 PE=1 SV=1	SPN1	46 kDa	0	0	1920000	2340000
Protein BOI2 OS=Saccharomyces cerevisiae (strain ATCC 204508 / S288c) OX=559292 GN=BOI2 PE=1 SV=1	BOI2	116 kDa	0	0	1920000	1
Zinc finger transcription factor YRR1 OS=Saccharomyces cerevisiae (strain ATCC 204508 / S288c) OX=559292 GN=YRR1 PE=1 SV=1	YRR1	92 kDa	0	0	1900000	1190000
Malate dehydrogenase, peroxisomal OS=Saccharomyces cerevisiae (strain ATCC 204508 / S288c) OX=559292 GN=MDH3 PE=1 SV=3	MDH3	37 kDa	0	0	1790000	1730000
Histone promoter control protein 2 OS=Saccharomyces cerevisiae (strain ATCC 204508 / S288c) OX=559292 GN=HPC2 PE=1 SV=2	HPC2	68 kDa	0	0	1760000	1310000
Carnitine O-acetyltransferase, mitochondrial OS=Saccharomyces cerevisiae (strain ATCC 204508 / S288c) OX=559292 GN=CAT2 PE=1 SV=2	CAT2	77 kDa	0	0	1750000	0
Protein PET10 OS=Saccharomyces cerevisiae (strain ATCC 204508 / S288c) OX=559292 GN=PET10 PE=1 SV=3	PET10	31 kDa	0	0	1710000	1090000
Sphingolipid long chain base-responsive protein LSP1 OS=Saccharomyces cerevisiae (strain ATCC 204508 / S288c) OX=559292 GN=LSP1 PE=1 SV=1	LSP1	38 kDa	0	0	1700000	0
Transcription elongation factor SPT6 OS=Saccharomyces cerevisiae (strain ATCC 204508 / S288c) OX=559292 GN=SPT6 PE=1 SV=1	SPT6	168 kDa	0	0	1680000	0
ATP-dependent helicase SGS1 OS=Saccharomyces cerevisiae (strain ATCC 204508 / S288c) OX=559292 GN=SGS1 PE=1 SV=1	SGS1	164 kDa	0	0	1640000	1150000
Topoisomerase 1-associated factor 2 OS=Saccharomyces cerevisiae (strain ATCC 204508 / S288c) OX=559292 GN=TOF2 PE=1 SV=1	TOF2	86 kDa	0	0	1560000	0
1,4-alpha-glucan-branching enzyme OS=Saccharomyces cerevisiae (strain ATCC 204508 / S288c) OX=559292 GN=GLC3 PE=1 SV=2	GLC3	81 kDa	0	0	1490000	1110000
Probable ATP-dependent RNA helicase DHR1 OS=Saccharomyces cerevisiae (strain ATCC 204508 / S288c) OX=559292 GN=ECM16 PE=1 SV=1	ECM16	145 kDa	0	0	1440000	846000
Homocysteine/cysteine synthase OS=Saccharomyces cerevisiae (strain ATCC 204508 / S288c) OX=559292 GN=MET17 PE=1 SV=3	MET17	49 kDa	0	0	1280000	1650000
Protein ZEO1 OS=Saccharomyces cerevisiae (strain ATCC 204508 / S288c) OX=559292 GN=ZEO1 PE=1 SV=3	ZEO1	13 kDa	0	0	895000	0
Uncharacterized protein YNL195C OS=Saccharomyces cerevisiae (strain ATCC 204508 / S288c) OX=559292 GN=YNL195C PE=4 SV=2	YNL195C	28 kDa	0	0	886000	0
27S pre-rRNA (guanosine(2922)-2'-O)-methyltransferase OS=Saccharomyces cerevisiae (strain ATCC 204508 / S288c) OX=559292 GN=SPB1 PE=1 SV=2	SPB1	96 kDa	0	0	590000	0
Tyrosine-protein phosphatase CDC14 OS=Saccharomyces cerevisiae (strain ATCC 204508 / S288c) OX=559292 GN=CDC14 PE=1 SV=2	CDC14	62 kDa	0	0	358000	0
40S ribosomal protein S1-A OS=Saccharomyces cerevisiae (strain ATCC 204508 / S288c) OX=559292 GN=RPS1A PE=1 SV=2	RPS1A	29 kDa	0	0	1	1230000
Nucleoporin NSP1 OS=Saccharomyces cerevisiae (strain ATCC 204508 / S288c) OX=559292 GN=NSP1 PE=1 SV=1	NSP1	87 kDa	0	0	1	0
Structure-specific endonuclease subunit SLX4 OS=Saccharomyces cerevisiae (strain ATCC 204508 / S288c) OX=559292 GN=SLX4 PE=1 SV=1	SLX4	84 kDa	0	0	1	0
Uncharacterized protein YMR147W OS=Saccharomyces cerevisiae (strain ATCC 204508 / S288c) OX=559292 GN=YMR147W PE=1 SV=1	YMR147W	26 kDa	0	0	0	2380000
1,3-beta-glucanosyltransferase GAS1 OS=Saccharomyces cerevisiae (strain ATCC 204508 / S288c) OX=559292 GN=GAS1 PE=1 SV=2	GAS1	60 kDa	0	0	0	5160000
Probable glycosidase CRH1 OS=Saccharomyces cerevisiae (strain ATCC 204508 / S288c) OX=559292 GN=CRH1 PE=1 SV=1	CRH1	53 kDa	0	0	0	4810000
60S ribosomal protein L5 OS=Saccharomyces cerevisiae (strain ATCC 204508 / S288c) OX=559292 GN=RPL5 PE=1 SV=4	RPL5	34 kDa	0	0	0	1
Cell wall protein ECM33 OS=Saccharomyces cerevisiae (strain ATCC 204508 / S288c) OX=559292 GN=ECM33 PE=1 SV=3	ECM33	44 kDa	0	0	0	6090000
Putative mitochondrial carnitine O-acetyltransferase OS=Saccharomyces cerevisiae (strain ATCC 204508 / S288c) OX=559292 GN=YAT1 PE=1 SV=2	YAT1	78 kDa	0	0	0	1890000
Probable 1,3-beta-glucanosyltransferase GAS3 OS=Saccharomyces cerevisiae (strain ATCC 204508 / S288c) OX=559292 GN=GAS3 PE=1 SV=1	GAS3	57 kDa	0	0	0	1820000
Peptidyl-prolyl cis-trans isomerase OS=Saccharomyces cerevisiae (strain ATCC 204508 / S288c) OX=559292 GN=CPR1 PE=1 SV=3	CPR1	17 kDa	0	0	0	1
Potassium-activated aldehyde dehydrogenase, mitochondrial OS=Saccharomyces cerevisiae (strain ATCC 204508 / S288c) OX=559292 GN=ALD4 PE=1 SV=2	ALD4	57 kDa	0	0	0	847000
Probable family 17 glucosidase SCW4 OS=Saccharomyces cerevisiae (strain ATCC 204508 / S288c) OX=559292 GN=SCW4 PE=1 SV=1	SCW4	40 kDa	0	0	0	3840000

## Sheet: Zip2_TI_ vs no_TI
			no TurboID		Zip2_TI
Bio View:334 Proteins in 304 Clusters<BR>With 185 Hidden	Alternate ID	Molecular Weight	20230113_AM_21A	20230113_AM_21B	20230113_AM_15A	20230113_AM_15B
Chromosome stability protein 9 OS=Saccharomyces cerevisiae (strain ATCC 204508 / S288c) OX=559292 GN=CST9 PE=1 SV=1	Zip3/Cst9	54 kDa	0	0	29800000	26900000
Protein KRI1 OS=Saccharomyces cerevisiae (strain ATCC 204508 / S288c) OX=559292 GN=KRI1 PE=1 SV=1	KRI1	69 kDa	0	0	18700000	1
Protein ZIP2 OS=Saccharomyces cerevisiae (strain ATCC 204508 / S288c) OX=559292 GN=ZIP2 PE=1 SV=1	ZIP2	83 kDa	0	0	18200000	24600000
Protein ECM11 OS=Saccharomyces cerevisiae (strain ATCC 204508 / S288c) OX=559292 GN=ECM11 PE=1 SV=1	ECM11	34 kDa	0	0	9900000	10600000
MAU2 chromatid cohesion factor homolog OS=Saccharomyces cerevisiae (strain ATCC 204508 / S288c) OX=559292 GN=SCC4 PE=1 SV=1	SCC4	72 kDa	0	0	8390000	0
ATP-dependent DNA helicase MER3 OS=Saccharomyces cerevisiae (strain ATCC 204508 / S288c) OX=559292 GN=HFM1 PE=1 SV=3	HFM1	135 kDa	0	0	7630000	7150000
Protein RED1 OS=Saccharomyces cerevisiae (strain ATCC 204508 / S288c) OX=559292 GN=RED1 PE=1 SV=1	RED1	96 kDa	0	0	6750000	8250000
Inner centromere protein-related protein SLI15 OS=Saccharomyces cerevisiae (strain ATCC 204508 / S288c) OX=559292 GN=SLI15 PE=1 SV=1	SLI15	79 kDa	0	0	4230000	2530000
Elongation factor 1-gamma 1 OS=Saccharomyces cerevisiae (strain ATCC 204508 / S288c) OX=559292 GN=CAM1 PE=1 SV=2	CAM1	47 kDa	0	0	3420000	1
Securin OS=Saccharomyces cerevisiae (strain ATCC 204508 / S288c) OX=559292 GN=PDS1 PE=1 SV=1	PDS1	42 kDa	0	0	3210000	7540000
Nucleolar protein NET1 OS=Saccharomyces cerevisiae (strain ATCC 204508 / S288c) OX=559292 GN=NET1 PE=1 SV=1	NET1	129 kDa	0	0	2850000	5260000
Synaptonemal complex protein ZIP1 OS=Saccharomyces cerevisiae (strain ATCC 204508 / S288c) OX=559292 GN=ZIP1 PE=1 SV=2	ZIP1	100 kDa	0	0	2680000	2220000
Heat shock transcription factor OS=Saccharomyces cerevisiae (strain ATCC 204508 / S288c) OX=559292 GN=HSF1 PE=1 SV=1	HSF1	93 kDa	0	0	2510000	3470000
1-phosphatidylinositol 3-phosphate 5-kinase FAB1 OS=Saccharomyces cerevisiae (strain ATCC 204508 / S288c) OX=559292 GN=FAB1 PE=1 SV=3	FAB1	257 kDa	0	0	2460000	2970000
Meiosis-specific protein SPO13 OS=Saccharomyces cerevisiae (strain ATCC 204508 / S288c) OX=559292 GN=SPO13 PE=1 SV=1	SPO13	33 kDa	0	0	2450000	4560000
Thioredoxin-2 OS=Saccharomyces cerevisiae (strain ATCC 204508 / S288c) OX=559292 GN=TRX2 PE=1 SV=3	TRX2	11 kDa	0	0	2400000	3100000
Meiotic activator RIM4 OS=Saccharomyces cerevisiae (strain ATCC 204508 / S288c) OX=559292 GN=RIM4 PE=1 SV=1	RIM4	80 kDa	0	0	2040000	3000000
MutS protein homolog 5 OS=Saccharomyces cerevisiae (strain ATCC 204508 / S288c) OX=559292 GN=MSH5 PE=1 SV=1	MSH5	102 kDa	0	0	1790000	1450000
CTD kinase subunit alpha OS=Saccharomyces cerevisiae (strain ATCC 204508 / S288c) OX=559292 GN=CTK1 PE=1 SV=1	CTK1	61 kDa	0	0	1640000	0
ATP-dependent DNA helicase PIF1 OS=Saccharomyces cerevisiae (strain ATCC 204508 / S288c) OX=559292 GN=PIF1 PE=1 SV=2	PIF1	98 kDa	0	0	1570000	0
Elongation of fatty acids protein 3 OS=Saccharomyces cerevisiae (strain ATCC 204508 / S288c) OX=559292 GN=ELO3 PE=1 SV=1	ELO3	39 kDa	0	0	994000	1
Glucose-6-phosphate 1-epimerase OS=Saccharomyces cerevisiae (strain ATCC 204508 / S288c) OX=559292 GN=YMR099C PE=1 SV=1	YMR099C	34 kDa	0	0	936000	0
Centromere-binding protein 1 OS=Saccharomyces cerevisiae (strain ATCC 204508 / S288c) OX=559292 GN=CBF1 PE=1 SV=2	CBF1	39 kDa	0	0	925000	1270000
ATP-dependent helicase SGS1 OS=Saccharomyces cerevisiae (strain ATCC 204508 / S288c) OX=559292 GN=SGS1 PE=1 SV=1	SGS1	164 kDa	0	0	1	0
Probable ATP-dependent RNA helicase DHR1 OS=Saccharomyces cerevisiae (strain ATCC 204508 / S288c) OX=559292 GN=ECM16 PE=1 SV=1	ECM16	145 kDa	0	0	1	0
Phosphatidylinositol 3-phosphate-binding protein 2 OS=Saccharomyces cerevisiae (strain ATCC 204508 / S288c) OX=559292 GN=PIB2 PE=1 SV=1	PIB2	71 kDa	0	0	0	792000
60S ribosomal protein L28 OS=Saccharomyces cerevisiae (strain ATCC 204508 / S288c) OX=559292 GN=RPL28 PE=1 SV=3	RPL28	17 kDa	0	0	0	3550000

## Sheet: Spo16_TI_ vs no_TI
			no TurboID		Spo16_TI
Bio View:334 Proteins in 304 Clusters<BR>With 185 Hidden	Alternate ID	Molecular Weight	20230113_AM_21A	20230113_AM_21B	20230113_AM_6A	20230113_AM_6B
Chromosome stability protein 9 OS=Saccharomyces cerevisiae (strain ATCC 204508 / S288c) OX=559292 GN=CST9 PE=1 SV=1	Zip3/Cst9	54 kDa	0	0	44000000	39100000
Succinate dehydrogenase [ubiquinone] flavoprotein subunit, mitochondrial OS=Saccharomyces cerevisiae (strain ATCC 204508 / S288c) OX=559292 GN=SDH1 PE=1 SV=1	SDH1	70 kDa	0	0	31200000	0
Sporulation-specific protein 16 OS=Saccharomyces cerevisiae (strain ATCC 204508 / S288c) OX=559292 GN=SPO16 PE=1 SV=1	SPO16	23 kDa	0	0	9370000	14900000
Protein ECM11 OS=Saccharomyces cerevisiae (strain ATCC 204508 / S288c) OX=559292 GN=ECM11 PE=1 SV=1	ECM11	34 kDa	0	0	7820000	7710000
Ubiquitin-like protein SMT3 OS=Saccharomyces cerevisiae (strain ATCC 204508 / S288c) OX=559292 GN=SMT3 PE=1 SV=1	SMT3	12 kDa	0	0	7220000	2890000
D-3-phosphoglycerate dehydrogenase 1 OS=Saccharomyces cerevisiae (strain ATCC 204508 / S288c) OX=559292 GN=SER3 PE=1 SV=1	SER3	51 kDa	0	0	6770000	0
Securin OS=Saccharomyces cerevisiae (strain ATCC 204508 / S288c) OX=559292 GN=PDS1 PE=1 SV=1	PDS1	42 kDa	0	0	5700000	4030000
Cop9 signalosome-interactor 1 OS=Saccharomyces cerevisiae (strain ATCC 204508 / S288c) OX=559292 GN=CSI1 PE=1 SV=1	CSI1	35 kDa	0	0	4760000	2180000
Meiosis-specific protein SPO13 OS=Saccharomyces cerevisiae (strain ATCC 204508 / S288c) OX=559292 GN=SPO13 PE=1 SV=1	SPO13	33 kDa	0	0	4320000	2680000
Thioredoxin-1 OS=Saccharomyces cerevisiae (strain ATCC 204508 / S288c) OX=559292 GN=TRX1 PE=1 SV=3	TRX1	11 kDa	0	0	4300000	4720000
ATP-dependent DNA helicase MER3 OS=Saccharomyces cerevisiae (strain ATCC 204508 / S288c) OX=559292 GN=HFM1 PE=1 SV=3	HFM1	135 kDa	0	0	4180000	3360000
Meiotic activator RIM4 OS=Saccharomyces cerevisiae (strain ATCC 204508 / S288c) OX=559292 GN=RIM4 PE=1 SV=1	RIM4	80 kDa	0	0	3890000	2450000
Nucleolar protein NET1 OS=Saccharomyces cerevisiae (strain ATCC 204508 / S288c) OX=559292 GN=NET1 PE=1 SV=1	NET1	129 kDa	0	0	3520000	2500000
Protein ZIP2 OS=Saccharomyces cerevisiae (strain ATCC 204508 / S288c) OX=559292 GN=ZIP2 PE=1 SV=1	ZIP2	83 kDa	0	0	3450000	2340000
Synaptonemal complex protein ZIP1 OS=Saccharomyces cerevisiae (strain ATCC 204508 / S288c) OX=559292 GN=ZIP1 PE=1 SV=2	ZIP1	100 kDa	0	0	3420000	2690000
Protein RED1 OS=Saccharomyces cerevisiae (strain ATCC 204508 / S288c) OX=559292 GN=RED1 PE=1 SV=1	RED1	96 kDa	0	0	3320000	3610000
Thioredoxin-2 OS=Saccharomyces cerevisiae (strain ATCC 204508 / S288c) OX=559292 GN=TRX2 PE=1 SV=3	TRX2	11 kDa	0	0	3130000	3410000
Cluster of Cell wall mannoprotein HSP150 OS=Saccharomyces cerevisiae (strain ATCC 204508 / S288c) OX=559292 GN=HSP150 PE=1 SV=2 (P32478)	HSP150	41 kDa	0	0	2790000	0
Nicotinamidase OS=Saccharomyces cerevisiae (strain ATCC 204508 / S288c) OX=559292 GN=PNC1 PE=1 SV=1	PNC1	25 kDa	0	0	2510000	0
Heat shock transcription factor OS=Saccharomyces cerevisiae (strain ATCC 204508 / S288c) OX=559292 GN=HSF1 PE=1 SV=1	HSF1	93 kDa	0	0	2440000	2110000
60S ribosomal protein L14-A OS=Saccharomyces cerevisiae (strain ATCC 204508 / S288c) OX=559292 GN=RPL14A PE=1 SV=1	RPL14A	15 kDa	0	0	2280000	1960000
60S ribosomal protein L5 OS=Saccharomyces cerevisiae (strain ATCC 204508 / S288c) OX=559292 GN=RPL5 PE=1 SV=4	RPL5	34 kDa	0	0	2040000	0
Reticulon-like protein 1 OS=Saccharomyces cerevisiae (strain ATCC 204508 / S288c) OX=559292 GN=RTN1 PE=1 SV=1	RTN1	33 kDa	0	0	2010000	1790000
ATP-dependent DNA helicase PIF1 OS=Saccharomyces cerevisiae (strain ATCC 204508 / S288c) OX=559292 GN=PIF1 PE=1 SV=2	PIF1	98 kDa	0	0	1840000	910000
MutS protein homolog 5 OS=Saccharomyces cerevisiae (strain ATCC 204508 / S288c) OX=559292 GN=MSH5 PE=1 SV=1	MSH5	102 kDa	0	0	1820000	1460000
Multiprotein-bridging factor 1 OS=Saccharomyces cerevisiae (strain ATCC 204508 / S288c) OX=559292 GN=MBF1 PE=1 SV=2	MBF1	16 kDa	0	0	1590000	1790000
Uncharacterized protein MRP8 OS=Saccharomyces cerevisiae (strain ATCC 204508 / S288c) OX=559292 GN=MRP8 PE=1 SV=1	MRP8	25 kDa	0	0	1520000	2450000
Glucose-6-phosphate 1-epimerase OS=Saccharomyces cerevisiae (strain ATCC 204508 / S288c) OX=559292 GN=YMR099C PE=1 SV=1	YMR099C	34 kDa	0	0	1510000	775000
Glutamine--fructose-6-phosphate aminotransferase [isomerizing] OS=Saccharomyces cerevisiae (strain ATCC 204508 / S288c) OX=559292 GN=GFA1 PE=1 SV=4	GFA1	80 kDa	0	0	1510000	1110000
Stationary phase protein 4 OS=Saccharomyces cerevisiae (strain ATCC 204508 / S288c) OX=559292 GN=SPG4 PE=1 SV=1	SPG4	13 kDa	0	0	1300000	0
Protein PET10 OS=Saccharomyces cerevisiae (strain ATCC 204508 / S288c) OX=559292 GN=PET10 PE=1 SV=3	PET10	31 kDa	0	0	1140000	0
Ribonucleoside-diphosphate reductase small chain 1 OS=Saccharomyces cerevisiae (strain ATCC 204508 / S288c) OX=559292 GN=RNR2 PE=1 SV=2	RNR2	46 kDa	0	0	1060000	864000
Sphingolipid long chain base-responsive protein PIL1 OS=Saccharomyces cerevisiae (strain ATCC 204508 / S288c) OX=559292 GN=PIL1 PE=1 SV=1	PIL1	38 kDa	0	0	1010000	795000
Centromere-binding protein 1 OS=Saccharomyces cerevisiae (strain ATCC 204508 / S288c) OX=559292 GN=CBF1 PE=1 SV=2	CBF1	39 kDa	0	0	1000000	1570000
5-methyltetrahydropteroyltriglutamate--homocysteine methyltransferase OS=Saccharomyces cerevisiae (strain ATCC 204508 / S288c) OX=559292 GN=MET6 PE=1 SV=4	MET6	86 kDa	0	0	894000	0
Protoplast secreted protein 2 OS=Saccharomyces cerevisiae (strain ATCC 204508 / S288c) OX=559292 GN=PST2 PE=1 SV=1	PST2	21 kDa	0	0	1	3640000
1,4-alpha-glucan-branching enzyme OS=Saccharomyces cerevisiae (strain ATCC 204508 / S288c) OX=559292 GN=GLC3 PE=1 SV=2	GLC3	81 kDa	0	0	1	0
60S ribosomal protein L25 OS=Saccharomyces cerevisiae (strain ATCC 204508 / S288c) OX=559292 GN=RPL25 PE=1 SV=4	RPL25	16 kDa	0	0	1	0
Homocysteine/cysteine synthase OS=Saccharomyces cerevisiae (strain ATCC 204508 / S288c) OX=559292 GN=MET17 PE=1 SV=3	MET17	49 kDa	0	0	0	1500000
40S ribosomal protein S1-A OS=Saccharomyces cerevisiae (strain ATCC 204508 / S288c) OX=559292 GN=RPS1A PE=1 SV=2	RPS1A	29 kDa	0	0	0	1960000

## Sheet: Msh4_TI_ vs no_TI
			no TurboID		Msh4_TI
Bio View:334 Proteins in 304 Clusters<BR>With 185 Hidden	Alternate ID	Molecular Weight	20230113_AM_21A	20230113_AM_21B	20230113_AM_2A	20230113_AM_2B
Chromosome stability protein 9 OS=Saccharomyces cerevisiae (strain ATCC 204508 / S288c) OX=559292 GN=CST9 PE=1 SV=1	Zip3/Cst9	54 kDa	0	0	40300000	28500000
D-3-phosphoglycerate dehydrogenase 1 OS=Saccharomyces cerevisiae (strain ATCC 204508 / S288c) OX=559292 GN=SER3 PE=1 SV=1	SER3	51 kDa	0	0	21900000	0
Cluster of Cell wall mannoprotein HSP150 OS=Saccharomyces cerevisiae (strain ATCC 204508 / S288c) OX=559292 GN=HSP150 PE=1 SV=2 (P32478)	HSP150	41 kDa	0	0	15800000	3220000
Protein ECM11 OS=Saccharomyces cerevisiae (strain ATCC 204508 / S288c) OX=559292 GN=ECM11 PE=1 SV=1	ECM11	34 kDa	0	0	13900000	10100000
Thioredoxin-2 OS=Saccharomyces cerevisiae (strain ATCC 204508 / S288c) OX=559292 GN=TRX2 PE=1 SV=3	TRX2	11 kDa	0	0	12200000	12300000
Uncharacterized protein MRP8 OS=Saccharomyces cerevisiae (strain ATCC 204508 / S288c) OX=559292 GN=MRP8 PE=1 SV=1	MRP8	25 kDa	0	0	10800000	6960000
ATP-dependent DNA helicase MER3 OS=Saccharomyces cerevisiae (strain ATCC 204508 / S288c) OX=559292 GN=HFM1 PE=1 SV=3	HFM1	135 kDa	0	0	10400000	14600000
Ubiquitin-like protein SMT3 OS=Saccharomyces cerevisiae (strain ATCC 204508 / S288c) OX=559292 GN=SMT3 PE=1 SV=1	SMT3	12 kDa	0	0	9760000	5240000
Nucleolar protein NET1 OS=Saccharomyces cerevisiae (strain ATCC 204508 / S288c) OX=559292 GN=NET1 PE=1 SV=1	NET1	129 kDa	0	0	8940000	10400000
Protein ZIP2 OS=Saccharomyces cerevisiae (strain ATCC 204508 / S288c) OX=559292 GN=ZIP2 PE=1 SV=1	ZIP2	83 kDa	0	0	8350000	9780000
Covalently-linked cell wall protein 14 OS=Saccharomyces cerevisiae (strain ATCC 204508 / S288c) OX=559292 GN=CCW14 PE=1 SV=1	CCW14	23 kDa	0	0	8160000	0
MutS protein homolog 5 OS=Saccharomyces cerevisiae (strain ATCC 204508 / S288c) OX=559292 GN=MSH5 PE=1 SV=1	MSH5	102 kDa	0	0	8100000	7010000
Thioredoxin-1 OS=Saccharomyces cerevisiae (strain ATCC 204508 / S288c) OX=559292 GN=TRX1 PE=1 SV=3	TRX1	11 kDa	0	0	7480000	6430000
Securin OS=Saccharomyces cerevisiae (strain ATCC 204508 / S288c) OX=559292 GN=PDS1 PE=1 SV=1	PDS1	42 kDa	0	0	7030000	5710000
Protoplast secreted protein 2 OS=Saccharomyces cerevisiae (strain ATCC 204508 / S288c) OX=559292 GN=PST2 PE=1 SV=1	PST2	21 kDa	0	0	5970000	5020000
Protein KRI1 OS=Saccharomyces cerevisiae (strain ATCC 204508 / S288c) OX=559292 GN=KRI1 PE=1 SV=1	KRI1	69 kDa	0	0	5860000	4620000
Meiosis-specific protein SPO13 OS=Saccharomyces cerevisiae (strain ATCC 204508 / S288c) OX=559292 GN=SPO13 PE=1 SV=1	SPO13	33 kDa	0	0	5340000	3620000
UBA domain-containing protein RUP1 OS=Saccharomyces cerevisiae (strain ATCC 204508 / S288c) OX=559292 GN=RUP1 PE=1 SV=1	RUP1	75 kDa	0	0	4980000	3070000
Synaptonemal complex protein ZIP1 OS=Saccharomyces cerevisiae (strain ATCC 204508 / S288c) OX=559292 GN=ZIP1 PE=1 SV=2	ZIP1	100 kDa	0	0	4920000	4900000
Stationary phase protein 4 OS=Saccharomyces cerevisiae (strain ATCC 204508 / S288c) OX=559292 GN=SPG4 PE=1 SV=1	SPG4	13 kDa	0	0	4850000	2890000
Replication factor A protein 1 OS=Saccharomyces cerevisiae (strain ATCC 204508 / S288c) OX=559292 GN=RFA1 PE=1 SV=1	RFA1	70 kDa	0	0	4300000	2080000
Multiprotein-bridging factor 1 OS=Saccharomyces cerevisiae (strain ATCC 204508 / S288c) OX=559292 GN=MBF1 PE=1 SV=2	MBF1	16 kDa	0	0	4300000	4880000
Cop9 signalosome-interactor 1 OS=Saccharomyces cerevisiae (strain ATCC 204508 / S288c) OX=559292 GN=CSI1 PE=1 SV=1	CSI1	35 kDa	0	0	3910000	4940000
Centromere-binding protein 1 OS=Saccharomyces cerevisiae (strain ATCC 204508 / S288c) OX=559292 GN=CBF1 PE=1 SV=2	CBF1	39 kDa	0	0	3900000	3500000
Ribonucleoside-diphosphate reductase small chain 1 OS=Saccharomyces cerevisiae (strain ATCC 204508 / S288c) OX=559292 GN=RNR2 PE=1 SV=2	RNR2	46 kDa	0	0	3760000	2160000
Protein RED1 OS=Saccharomyces cerevisiae (strain ATCC 204508 / S288c) OX=559292 GN=RED1 PE=1 SV=1	RED1	96 kDa	0	0	3700000	3370000
Glucose-6-phosphate 1-epimerase OS=Saccharomyces cerevisiae (strain ATCC 204508 / S288c) OX=559292 GN=YMR099C PE=1 SV=1	YMR099C	34 kDa	0	0	3670000	3950000
Heat shock transcription factor OS=Saccharomyces cerevisiae (strain ATCC 204508 / S288c) OX=559292 GN=HSF1 PE=1 SV=1	HSF1	93 kDa	0	0	3560000	3860000
Filament protein FIN1 OS=Saccharomyces cerevisiae (strain ATCC 204508 / S288c) OX=559292 GN=FIN1 PE=1 SV=1	FIN1	33 kDa	0	0	3540000	3150000
Chromatin-remodeling complex subunit IES6 OS=Saccharomyces cerevisiae (strain ATCC 204508 / S288c) OX=559292 GN=IES6 PE=1 SV=1	IES6	19 kDa	0	0	3470000	0
Meiotic activator RIM4 OS=Saccharomyces cerevisiae (strain ATCC 204508 / S288c) OX=559292 GN=RIM4 PE=1 SV=1	RIM4	80 kDa	0	0	3400000	3730000
DNA repair protein RAD2 OS=Saccharomyces cerevisiae (strain ATCC 204508 / S288c) OX=559292 GN=RAD2 PE=1 SV=2	RAD2	118 kDa	0	0	3360000	2890000
Inner centromere protein-related protein SLI15 OS=Saccharomyces cerevisiae (strain ATCC 204508 / S288c) OX=559292 GN=SLI15 PE=1 SV=1	SLI15	79 kDa	0	0	3190000	2130000
Grand meiotic recombination cluster protein 2 OS=Saccharomyces cerevisiae (strain ATCC 204508 / S288c) OX=559292 GN=GMC2 PE=1 SV=2	GMC2	22 kDa	0	0	3090000	2680000
Sister chromatid cohesion protein 2 OS=Saccharomyces cerevisiae (strain ATCC 204508 / S288c) OX=559292 GN=SCC2 PE=1 SV=1	SCC2	171 kDa	0	0	2880000	2050000
AP-2 complex subunit beta OS=Saccharomyces cerevisiae (strain ATCC 204508 / S288c) OX=559292 GN=APL1 PE=1 SV=2	APL1	80 kDa	0	0	2840000	2550000
Meiosis induction protein kinase IME2/SME1 OS=Saccharomyces cerevisiae (strain ATCC 204508 / S288c) OX=559292 GN=IME2 PE=3 SV=1	IME2	74 kDa	0	0	2770000	2950000
Nucleoporin NUP2 OS=Saccharomyces cerevisiae (strain ATCC 204508 / S288c) OX=559292 GN=NUP2 PE=1 SV=2	NUP2	78 kDa	0	0	2720000	3740000
GTPase-activating protein GYP7 OS=Saccharomyces cerevisiae (strain ATCC 204508 / S288c) OX=559292 GN=GYP7 PE=1 SV=1	GYP7	87 kDa	0	0	2650000	0
RNA polymerase II transcription factor B subunit 3 OS=Saccharomyces cerevisiae (strain ATCC 204508 / S288c) OX=559292 GN=TFB3 PE=1 SV=1	TFB3	38 kDa	0	0	2620000	3360000
CTD kinase subunit alpha OS=Saccharomyces cerevisiae (strain ATCC 204508 / S288c) OX=559292 GN=CTK1 PE=1 SV=1	CTK1	61 kDa	0	0	2530000	2220000
Pre-mRNA-splicing factor SLU7 OS=Saccharomyces cerevisiae (strain ATCC 204508 / S288c) OX=559292 GN=SLU7 PE=1 SV=1	SLU7	45 kDa	0	0	2430000	0
12 kDa heat shock protein OS=Saccharomyces cerevisiae (strain ATCC 204508 / S288c) OX=559292 GN=HSP12 PE=1 SV=1	HSP12	12 kDa	0	0	2380000	1480000
Cell division control protein 48 OS=Saccharomyces cerevisiae (strain ATCC 204508 / S288c) OX=559292 GN=CDC48 PE=1 SV=3	CDC48	92 kDa	0	0	2290000	2400000
Topoisomerase 1-associated factor 2 OS=Saccharomyces cerevisiae (strain ATCC 204508 / S288c) OX=559292 GN=TOF2 PE=1 SV=1	TOF2	86 kDa	0	0	2270000	2930000
ATP-dependent DNA helicase PIF1 OS=Saccharomyces cerevisiae (strain ATCC 204508 / S288c) OX=559292 GN=PIF1 PE=1 SV=2	PIF1	98 kDa	0	0	2150000	3230000
Reticulon-like protein 1 OS=Saccharomyces cerevisiae (strain ATCC 204508 / S288c) OX=559292 GN=RTN1 PE=1 SV=1	RTN1	33 kDa	0	0	1780000	3150000
Oligoribonuclease, mitochondrial OS=Saccharomyces cerevisiae (strain ATCC 204508 / S288c) OX=559292 GN=REX2 PE=1 SV=1	REX2	31 kDa	0	0	1660000	2150000
Nucleolar complex protein 14 OS=Saccharomyces cerevisiae (strain ATCC 204508 / S288c) OX=559292 GN=NOP14 PE=1 SV=1	NOP14	94 kDa	0	0	1650000	2740000
Serine/threonine-protein phosphatase 4 regulatory subunit 2 OS=Saccharomyces cerevisiae (strain ATCC 204508 / S288c) OX=559292 GN=PSY4 PE=1 SV=1	PSY4	51 kDa	0	0	1630000	1820000
Hsp90 co-chaperone AHA1 OS=Saccharomyces cerevisiae (strain ATCC 204508 / S288c) OX=559292 GN=AHA1 PE=1 SV=1	AHA1	39 kDa	0	0	925000	3970000
Kinetochore protein SLK19 OS=Saccharomyces cerevisiae (strain ATCC 204508 / S288c) OX=559292 GN=SLK19 PE=1 SV=1	SLK19	95 kDa	0	0	922000	0
Cell wall protein CWP1 OS=Saccharomyces cerevisiae (strain ATCC 204508 / S288c) OX=559292 GN=CWP1 PE=1 SV=2	CWP1	24 kDa	0	0	1	0
Eisosome protein 1 OS=Saccharomyces cerevisiae (strain ATCC 204508 / S288c) OX=559292 GN=EIS1 PE=1 SV=1	EIS1	93 kDa	0	0	1	0
rRNA biogenesis protein RRP5 OS=Saccharomyces cerevisiae (strain ATCC 204508 / S288c) OX=559292 GN=RRP5 PE=1 SV=1	RRP5	193 kDa	0	0	0	1
Zinc finger transcription factor YRR1 OS=Saccharomyces cerevisiae (strain ATCC 204508 / S288c) OX=559292 GN=YRR1 PE=1 SV=1	YRR1	92 kDa	0	0	0	3050000
Sphingolipid long chain base-responsive protein PIL1 OS=Saccharomyces cerevisiae (strain ATCC 204508 / S288c) OX=559292 GN=PIL1 PE=1 SV=1	PIL1	38 kDa	0	0	0	943000
Mitochondrial protein import protein MAS5 OS=Saccharomyces cerevisiae (strain ATCC 204508 / S288c) OX=559292 GN=YDJ1 PE=1 SV=1	YDJ1	45 kDa	0	0	0	4140000
Antiviral helicase SKI2 OS=Saccharomyces cerevisiae (strain ATCC 204508 / S288c) OX=559292 GN=SKI2 PE=1 SV=2	SKI2	146 kDa	0	0	0	4670000
Meiosis-specific protein HOP1 OS=Saccharomyces cerevisiae (strain ATCC 204508 / S288c) OX=559292 GN=HOP1 PE=1 SV=2	HOP1	69 kDa	0	0	0	1650000
Nuclear GTP-binding protein NUG1 OS=Saccharomyces cerevisiae (strain ATCC 204508 / S288c) OX=559292 GN=NUG1 PE=1 SV=1	NUG1	58 kDa	0	0	0	1
40S ribosomal protein S1-A OS=Saccharomyces cerevisiae (strain ATCC 204508 / S288c) OX=559292 GN=RPS1A PE=1 SV=2	RPS1A	29 kDa	0	0	0	1
1,4-alpha-glucan-branching enzyme OS=Saccharomyces cerevisiae (strain ATCC 204508 / S288c) OX=559292 GN=GLC3 PE=1 SV=2	GLC3	81 kDa	0	0	0	1890000
Protein PET10 OS=Saccharomyces cerevisiae (strain ATCC 204508 / S288c) OX=559292 GN=PET10 PE=1 SV=3	PET10	31 kDa	0	0	0	1900000
Uncharacterized protein YMR147W OS=Saccharomyces cerevisiae (strain ATCC 204508 / S288c) OX=559292 GN=YMR147W PE=1 SV=1	YMR147W	26 kDa	0	0	0	2670000
Transcriptional modulator WTM1 OS=Saccharomyces cerevisiae (strain ATCC 204508 / S288c) OX=559292 GN=WTM1 PE=1 SV=1	WTM1	48 kDa	0	0	0	2650000
Asparagine-rich zinc finger protein AZF1 OS=Saccharomyces cerevisiae (strain ATCC 204508 / S288c) OX=559292 GN=AZF1 PE=1 SV=1	AZF1	101 kDa	0	0	0	3210000
Ubiquitin thioesterase OTU1 OS=Saccharomyces cerevisiae (strain ATCC 204508 / S288c) OX=559292 GN=OTU1 PE=1 SV=1	OTU1	34 kDa	0	0	0	1580000
60S ribosomal protein L14-A OS=Saccharomyces cerevisiae (strain ATCC 204508 / S288c) OX=559292 GN=RPL14A PE=1 SV=1	RPL14A	15 kDa	0	0	0	1
Glutamine--fructose-6-phosphate aminotransferase [isomerizing] OS=Saccharomyces cerevisiae (strain ATCC 204508 / S288c) OX=559292 GN=GFA1 PE=1 SV=4	GFA1	80 kDa	0	0	0	1690000
60S ribosomal protein L28 OS=Saccharomyces cerevisiae (strain ATCC 204508 / S288c) OX=559292 GN=RPL28 PE=1 SV=3	RPL28	17 kDa	0	0	0	3440000
Tyrosine-protein phosphatase CDC14 OS=Saccharomyces cerevisiae (strain ATCC 204508 / S288c) OX=559292 GN=CDC14 PE=1 SV=2	CDC14	62 kDa	0	0	0	3250000

[truncated: 2 more sheets: Msh5_TI_ vs no_TI , Mlh3_TI_vs no_TI]
