# Supplementary material for: Proximity labeling reveals new functional relationships between meiotic recombination proteins in S. cerevisiae
Source: PLoS Genet. 2024 Oct 15;20(10):e1011432. doi: 10.1371/journal.pgen.1011432 (PMC11508090; doi:10.1371/journal.pgen.1011432)
Supplement: S4 Table — File contains multiple tabs, linking to spreadsheets that correspond to data in specific figures. Each spreadsheet contains the data used to calculate averages or plotted on graphs in the indicated figures. (XLSX) [file pgen.1011432.s011.xlsx]

## Sheet: Fig 3 Msh4 levels
ImageJ analysis						WT= 1.0			Msh4 isoforms			% Msh4 isoforms
			total		normalize	corrected		all higher			% all higher
	genotype	lane	Msh4	Fpr3	Msh4/Fpr3	Msh4 levels		Sumo*	P	unmodified	Sumo	% P	% unmodified
WB1
	WT	1	22616	12364	1.82917	0.999549		697	6298	15621	3.08189	27.8475	69.0706
	zip1∆	2	11958	8949.92	1.3361	0.73011		243	464	11251	2.03211	3.88025	94.0876
	zip1-F4A,F5A	3	15291	9883.39	1.54714	0.845433		227	635	14429	1.48453	4.15277	94.3627
	zip1-N3A,R6A,D7A	4	20668	9501.8	2.17517	1.18862		450	2542	17676	2.17728	12.2992	85.5235
	zip1-[∆10-14]	5	12073	9846.09	1.22617	0.670039		109	692	11272	0.902841	5.7318	93.3654
	zip1-[∆15-20]	6	10973	8477.15	1.29442	0.707334		193	426	10354	1.75886	3.88226	94.3589
	zip1-[∆21-163]	7	18877	8212.85	2.29847	1.25599		336	3291	15250	1.77994	17.4339	80.7861
	zip1[∆R258-L278]	8	11930	8381.02	1.42345	0.777844		273	3353	8304	2.28835	28.1056	69.606
	zip1[∆N279-L296]	9	22435	13250.8	1.6931	0.925194		268	6328	15839	1.19456	28.2059	70.5995
	zip1[∆M297-L317]	10	20352	10613.4	1.91758	1.04786		226	1090	19036	1.11046	5.35574	93.5338
	zip1[∆S318-L327]	11	8627	12910.5	0.668215	0.365145		121	352	8154	1.40257	4.08021	94.5172
	zip1[∆I328-L354]	12	15659	6965.9	2.24795	1.22839		186	1366	14107	1.18782	8.72342	90.0888
WB2
	WT	1	29859	21049	1.41855	0.998977		225	9315	20319	0.753542	31.1966	68.0498
	zip1∆	2	5318	9379.8	0.566963	0.39927		42	200	5076	0.789771	3.76081	95.4494
	zip1-F4A,F5A	3	6803	7367.02	0.923439	0.650309		186	475	6142	2.73409	6.98221	90.2837
	zip1-N3A,R6A,D7A	4	14240	5701.49	2.49759	1.75887		339	2517	11384	2.38062	17.6756	79.9438
	zip1-[∆10-14]	5	10485	7531.56	1.39214	0.980382		190	618	9677	1.81211	5.89413	92.2938
	zip1-[∆15-20]	6	11382	8104.73	1.40436	0.988989		144	766	10472	1.26516	6.72992	92.0049
	zip1-[∆21-163]	7	20688	7552.32	2.73929	1.92908		356	5801	14531	1.7208	28.0404	70.2388
	zip1[∆R258-L278]	8	12237	10811.3	1.13187	0.797095		295	4944	6998	2.41072	40.4021	57.1872
	zip1[∆N279-L296]	9	25199	7790.32	3.23466	2.27793		713	9916	14570	2.82948	39.3508	57.8198
	zip1[∆M297-L317]	10	9804	5303.71	1.84852	1.30177		241	1092	8471	2.45818	11.1383	86.4035
	zip1[∆S318-L327]	11	6692	10996.9	0.608535	0.428546		171	258	6263	2.55529	3.85535	93.5894
	zip1[∆I328-L354]	12	13550	8589.02	1.57759	1.11098		318	2353	10879	2.34686	17.3653	80.2878
								*These higher forms not shown on images in manuscript
			Msh4 total protein levels					Phospho-Msh4 - % of total
			WB1	WB2	AVE			WB1	WB2	% AVE
		WT	0.999549	0.998977	0.999263			27.8475	31.1966	29.5221	WT
		zip1∆	0.73011	0.39927	0.56469			4	4	4	zip1∆
		zip1-F4A,F5A	0.845433	0.650309	0.747871			4.15277	6.98221	5.56749	zip1-F4A,F5A
		zip1-N3A,R6A,D7A	1.18862	1.75887	1.47374			12.2992	17.6756	14.9874	zip1-N3A,R6A,D7A
		zip1-[∆10-14]	0.670039	0.980382	0.82521			5.7318	5.89413	5.81297	zip1-[∆10-14]
		zip1-[∆15-20]	0.707334	0.988989	0.848162			3.88226	6.72992	5.30609	zip1-[∆15-20]
		zip1-[∆21-163]	1.25599	1.92908	1.59254			17.4339	28.0404	22.7372	zip1-[∆21-163]
		zip1[∆R258-L278]∆A	0.777844	0.797095	0.787469			28.1056	40.4021	34.2538	zip1[∆R258-L278]∆A
		zip1[∆N279-L296]∆B	0.925194	2.27793	1.60156			28.2059	39.3508	33.7783	zip1[∆N279-L296]∆B
		zip1[∆M297-L317]∆C	1.04786	1.30177	1.17481			5.35574	11.1383	8.24702	zip1[∆M297-L317]∆C
		zip1[∆S318-L327]∆D	0.365145	0.428546	0.396845			4.08021	3.85535	3.96778	zip1[∆S318-L327]∆D
		zip1[∆I328-L354]∆E	1.22839	1.11098	1.16969			8.72342	17.3653	13.0444	zip1[∆I328-L354]∆E

## Sheet: Fig 4 Zip3 levels
ImageJ analysis
						WT= 1.0								WT= 1.0
					normalize	corrected							normalize	corrected
8% PAGE	genotype	lane	total Zip3	tubulin	Zip3/tub	Zip3 levels		8% PAGE	genotype	lane	total Zip3	tubulin	Zip3/tub	Zip3 levels
WB37								WB41
	WT	1	12351	23830	0.518296	0.996724			WT	1	29228	12333.1	2.36988	0.999947
	spo11∆	2	42896	32552	1.31777	2.53417			ZIP1/zip1∆	2	35282	17926.9	1.96811	0.830425
	zip1∆	3	4206	35635	0.11803	0.226981			zip1∆	3	9595	18258.8	0.5255	0.22173
	zip2∆	4	22339	32349	0.690562	1.328			zip1[F4A,F5A]	4	5643	16858.6	0.334726	0.141235
	zip4∆	5	20032	34426	0.581886	1.11901			zip1[N3A,R6A,D7A]	5	14968	14397.7	1.03961	0.438656
	spo16∆	6	13990	33654	0.415701	0.799425			zip1[∆2-9]	6	9798	14085.2	0.695624	0.293512
	msh4∆	7	41852	32560	1.28538	2.47189			zip1[∆10-14]	7	10496	18266.7	0.574598	0.242447
	msh5∆	8	31019	25977	1.19409	2.29634			zip1[∆15-20]	8	4108	13636.5	0.301251	0.12711
	mer3∆	9	24013	35258	0.681065	1.30974			zip1[∆21-163]	9	14333	19052.5	0.75229	0.317422
	red1∆	10	17640	27032	0.65256	1.25492			zip1[∆279-296]	10	25194	16078.8	1.5669	0.661141
	ecm11∆	11	19462	32638	0.596299	1.14673			zip1[∆297-317]	11	17587	22300	0.788653	0.332765
	gmc2∆	12	12606	23313	0.540728	1.03986			zip1[∆318-327]	12	13596	17192.5	0.79081	0.333675
									zip1[∆328-354]	13	16109	21884.3	0.736099	0.31059
WB38								WB42
	WT	1	22582	26819	0.842015	1.0024			WT	1	37911	15483.2	2.44853	0.999401
	spo11∆	2	30839	38380	0.803517	0.956568			ZIP1/zip1∆	2	15406	15271	1.00884	0.411772
	zip1∆	3	2092	23712	0.0882254	0.10503			zip1∆	3	2886	13280.4	0.217312	0.0886989
	zip2∆	4	17996	29118	0.618037	0.735758			zip1[F4A,F5A]	4	4623	20385	0.226784	0.0925649
	zip4∆	5	21017	34586	0.607674	0.723421			zip1[N3A,R6A,D7A]	5	3262	11310.2	0.288411	0.117719
	spo16∆	6	10338	26452	0.390821	0.465263			zip1[∆2-9]	6	6839	15072.9	0.453728	0.185195
	msh4∆	7	25993	34152	0.761097	0.906068			zip1[∆10-14]	7	3889	16824.1	0.231156	0.0943494
	msh5∆	8	33057	32117	1.02927	1.22532			zip1[∆15-20]	8	1560	12643.4	0.123385	0.0503612
	mer3∆	9	15333	17479	0.877224	1.04431			zip1[∆21-163]	9	9478	18473.5	0.513059	0.209412
	red1∆	10	9036	29115	0.310355	0.369471			zip1[∆279-296]	10	20297	16267.8	1.24768	0.509257
	ecm11∆	11	18115	27787	0.651924	0.776099			zip1[∆297-317]	11	8959	21629.7	0.414198	0.16906
	gmc2∆	12	12560	23477	0.534992	0.636895			zip1[∆318-327]	12	3708	18574.1	0.199633	0.0814828
									zip1[∆328-354]	13	6878	20716.9	0.331999	0.13551
					corrected								corrected
		corrected Zip3 levels			AVE					corrected Zip3 levels			AVE
		genotype	WB37	WB38	Zip3 levels					genotype	WB41	WB42	Zip3 levels
		WT	0.996724	1.0024	0.999561					WT	0.999947	0.999401	0.999674
		spo11∆	2.53417	0.956568	1.74537					ZIP1/zip1∆	0.830425	0.411772	0.621099
		zip1∆	0.226981	0.10503	0.166006					zip1∆	0.22173	0.0886989	0.155214
		zip2∆	1.328	0.735758	1.03188					zip1[F4A,F5A]	0.141235	0.0925649	0.1169
		zip4∆	1.11901	0.723421	0.921216					zip1[N3A,R6A,D7A]	0.438656	0.117719	0.278187
		spo16∆	0.799425	0.465263	0.632344					zip1[∆2-9]	0.293512	0.185195	0.239354
		msh4∆	2.47189	0.906068	1.68898					zip1[∆10-14]	0.242447	0.0943494	0.168398
		msh5∆	2.29634	1.22532	1.76083					zip1[∆15-20]	0.12711	0.0503612	0.0887356
		mer3∆	1.30974	1.04431	1.17703					zip1[∆21-163]	0.317422	0.209412	0.263417
		red1∆	1.25492	0.369471	0.812197					zip1[∆279-296]	0.661141	0.509257	0.585199
		ecm11∆	1.14673	0.776099	0.961414					zip1[∆297-317]	0.332765	0.16906	0.250913
		gmc2∆	1.03986	0.636895	0.838379					zip1[∆318-327]	0.333675	0.0814828	0.207579
		zip4-N919Q	1.9752	0.819409	1.3973					zip1[∆328-354]	0.31059	0.13551	0.22305

## Sheet: Fig 4 Zip1 levels
ImageJ analysis								ImageJ analysis
						WT= 1.0								WT= 1.0
					normalize	corrected							normalize	corrected
8% PAGE	genotype	lane	total Zip1	tubulin	Zip1/tubulin	Zip1 levels		8% PAGE	genotype	lane	total Zip1	tubulin	Zip1/tubulin	Zip1 levels
WB37								WB41
	WT	1	17779	23830	0.746076	0.994768			WT	1	7742	12333.1	0.62774	0.996412
	spo11∆	2	27208	32552	0.835832	1.11444			ZIP1/zip1∆	2	8652	17926.9	0.482628	0.766076
	zip1∆	3	0	35635					zip1∆	3	0	18258.8
	zip2∆	4	28180	32349	0.871124	1.1615			zip1[F4A,F5A]	4	11957	16858.6	0.709254	1.1258
	zip4∆	5	28983	34426	0.841893	1.12252			zip1[N3A,R6A,D7A]	5	14013	14397.7	0.973284	1.54489
	spo16∆	6	35545	33654	1.05619	1.40825			zip1[∆2-9]	6	17308	14085.2	1.22881	1.95049
	msh4∆	7	37813	32560	1.16133	1.54844			zip1[∆10-14]	7	20597	18266.7	1.12757	1.7898
	msh5∆	8	37616	25977	1.44805	1.93073			zip1[∆15-20]	8	13802	13636.5	1.01214	1.60657
	mer3∆	9	30378	35258	0.861592	1.14879			zip1[∆21-163]	9	36152	19052.5	1.89749	3.01189
	red1∆	10	27708	27032	1.02501	1.36668			zip1[∆279-296]	10	11676	16078.8	0.726172	1.15265
	ecm11∆	11	21227	32638	0.650377	0.867169			zip1[∆297-317]	11	13828	22300	0.620089	0.984268
	gmc2∆	12	21410	23313	0.918372	1.2245			zip1[∆318-327]	12	15522	17192.5	0.902835	1.43307
									zip1[∆328-354]	13	13480	21884.3	0.615967	0.977726
WB38
	WT	1	46401	26819	1.73015	1.00009		WB42	WT	1	21811	15483.2	1.40869	0.999072
	spo11∆	2	42944	38380	1.11892	0.646772			ZIP1/zip1∆	2	9461	15271	0.619542	0.439391
	zip1∆	3	0	23712					zip1∆	3	0	13280.4
	zip2∆	4	28014	29118	0.962085	0.556119			zip1[F4A,F5A]	4	25625	20385	1.25705	0.891524
	zip4∆	5	34080	34586	0.98537	0.569578			zip1[N3A,R6A,D7A]	5	16858	11310.2	1.49051	1.0571
	spo16∆	6	35494	26452	1.34183	0.775622			zip1[∆2-9]	6	23389	15072.9	1.55173	1.10051
	msh4∆	7	32455	34152	0.95031	0.549312			zip1[∆10-14]	7	24672	16824.1	1.46646	1.04005
	msh5∆	8	34371	32117	1.07018	0.618602			zip1[∆15-20]	8	19465	12643.4	1.53954	1.09187
	mer3∆	9	27698	17479	1.58464	0.915979			zip1[∆21-163]	9	33739	18473.5	1.82635	1.29528
	red1∆	10	20883	29115	0.717259	0.414601			zip1[∆279-296]	10	22137	16267.8	1.36079	0.965097
	ecm11∆	11	31178	27787	1.12204	0.648575			zip1[∆297-317]	11	21668	21629.7	1.00177	0.710474
	gmc2∆	12	31461	23477	1.34008	0.774611			zip1[∆318-327]	12	15885	18574.1	0.855224	0.606542
									zip1[∆328-354]	13	22644	20716.9	1.09302	0.775191
	corrected Zip1 levels			AVE					corrected Zip1 levels			AVE
				corrected								corrected
		WB37	WB38	Zip1 levels						WB37	WB38	Zip1 levels
	WT	0.994768	1.00009	0.997429					WT	0.996412	0.999072	0.997742
	spo11∆	1.11444	0.646772	0.880607					ZIP1/zip1∆	0.766076	0.439391	0.602733
	zip1∆								zip1∆
	zip2∆	1.1615	0.556119	0.858809					zip1[F4A,F5A]	1.1258	0.891524	1.00866
	zip4∆	1.12252	0.569578	0.846051					zip1[N3A,R6A,D7A]	1.54489	1.0571	1.301
	spo16∆	1.40825	0.775622	1.09194					zip1[∆2-9]	1.95049	1.10051	1.5255
	msh4∆	1.54844	0.549312	1.04888					zip1[∆10-14]	1.7898	1.04005	1.41492
	msh5∆	1.93073	0.618602	1.27467					zip1[∆15-20]	1.60657	1.09187	1.34922
	mer3∆	1.14879	0.915979	1.03238					zip1[∆21-163]	3.01189	1.29528	2.15359
	red1∆	1.36668	0.414601	0.890639					zip1[∆279-296]	1.15265	0.965097	1.05888
	ecm11∆	0.867169	0.648575	0.757872					zip1[∆297-317]	0.984268	0.710474	0.847371
	gmc2∆	1.2245	0.774611	0.999553					zip1[∆318-327]	1.43307	0.606542	1.01981
									zip1[∆328-354]	0.977726	0.775191	0.876459

## Sheet: S3 Fig timecourse_Zip3 levels
ImageJ analysis							WT= 1.0									WT= 1.0
		time				normalize	24hr				time				normalize	24hr
8% PAGE	genotype	meiosis	lane	total Zip3	Fpr3	Zip3/Fpr3	Zip3 levels		8% PAGE	genotype	meiosis	lane	total Zip3	Fpr3	Zip3/Fpr3	Zip3 levels
WB50									WB52
	WT- K1770	10 hour	1	0	12248.2	0	0			spo11∆- K1884	10 hour	1	224	9455	0	0
	A samples	12 hour	2	0	14281.2	0	0			A samples	12 hour	2	454	11405	0	0
		15 hour	3	2216	12762.2	0.173637	0.0463033				15 hour	3	813	11566	0.1	0
		18 hour	4	5056	12481.6	0.405077	0.108021				18 hour	4	1792	10889	0.2	0.1
		21 hour	5	15101	13118.5	1.15112	0.306966				21 hour	5	5353	12209	0.4	0.2
		24 hour	6	55538	15389.4	3.60884	0.962357				24 hour	6	31484	13724	2.29	0.9
	blank		7							WT- K1770	24 hour	7	33200	13102	2.53	1
	zip1∆ -K1771	10 hour	8	0	21498.5	0	0			spo11∆ zip1∆	10 hour	8	1257	12696	0.1	0
	A samples	12 hour	9	242	17303.9	0.0139853	0.00372942			AM6122	12 hour	9	589	14777	0	0
		15 hour	10	712	21677.5	0.0328451	0.00875869			A samples	15 hour	10	956	16059	0.1	0
		18 hour	11	2584	18793.3	0.137496	0.0366655				18 hour	11	1550	16421	0.1	0
		21 hour	12	2922	12634.7	0.231268	0.0616716				21 hour	12	3946	18094	0.2	0.1
		24 hour	13	5791	11763.9	0.492267	0.131271				24 hour	13	4578	14804	0.3	0.1
WB51									WB53
	WT- K1770	10 hour	1	0	15485.8	0	0			spo11∆- K1884	10 hour	1	545	13616	0	0
	B samples	12 hour	2	3871	12348.4	0.313483	0.0662755			B samples	12 hour	2	652	16732	0	0
		15 hour	3	7866	17252.3	0.455939	0.096393				15 hour	3	1503	16289	0.1	0
		18 hour	4	10941	11542.2	0.94791	0.200404				18 hour	4	3083	13401	0.2	0.1
		21 hour	5	18676	8795.24	2.12342	0.448926				21 hour	5	7933	12742	0.6	0.2
		24 hour	6	42394	8959.41	4.73179	1.00038				24 hour	6	13925	9123	1.5	0.5
	blank		7							WT- K1770	24 hour	7	31367	10717	2.9	1
	zip1∆ -K1771	10 hour	8	0	11076.3	0	0			spo11∆ zip1∆	10 hour	8	763	7998	0.1	0
	B samples	12 hour	9	0	12438.8	0	0			AM6122	12 hour	9	0	10389	0	0
		15 hour	10	1245	12797.1	0.0972874	0.0205682			B samples	15 hour	10	245	14581	0	0
		18 hour	11	1873	11740	0.15954	0.0337295				18 hour	11	497	14866	0	0
		21 hour	12	2077	10827.4	0.191828	0.0405555				21 hour	12	1728	13519	0.1	0
		24 hour	13	3385	6807.53	0.497243	0.105125				24 hour	13	4727	12654	0.4	0.1

## Sheet: S3 Fig timecourse_Zip1 levels
ImageJ analysis							WT= 1.0		ImageJ analysis							WT= 1.0
		time				normalize	24hr				time				normalize	24hr
8% PAGE	genotype	meiosis	lane	total Zip1	Fpr3	Zip1/Fpr3	Zip1 levels		8% PAGE	genotype	meiosis	lane	total Zip1	Fpr3	Zip1/Fpr3	Zip1 levels
WB50									WB52
	WT- K1770	10 hour	1	475	12248.2	0.0387813	0.0149159			spo11∆- K1884	10 hour	1	270	9454.8	0.0285569	0.0101989
	A samples	12 hour	2	2105	14281.2	0.147396	0.0566909			A samples	12 hour	2	855	11405.5	0.0749641	0.0267729
		15 hour	3	5702	12762.2	0.446787	0.171841				15 hour	3	3364	11565.6	0.290862	0.103879
		18 hour	4	13430	12481.6	1.07599	0.413841				18 hour	4	6896	10889	0.633301	0.226179
		21 hour	5	29323	13118.5	2.23524	0.859708				21 hour	5	19547	12208.7	1.60108	0.571813
		24 hour	6	39312	15389.4	2.55448	0.982493				24 hour	6	29568	13723.7	2.15453	0.769474
	blank		7	0						WT- K1770		7	36965	13101.7	2.8214	1.00764
	zip1∆ -K1771	10 hour	8	0	21498.5	0	0			spo11∆ zip1∆	10 hour	8	0	12696.5	0	0
	A samples	12 hour	9	0	17303.9	0	0			AM6122	12 hour	9	0	14776.6	0	0
		15 hour	10	0	21677.5	0	0			A samples	15 hour	10	0	16059	0	0
		18 hour	11	0	18793.3	0	0				18 hour	11	0	16420.9	0	0
		21 hour	12	0	12634.7	0	0				21 hour	12	0	18094.2	0	0
		24 hour	13	0	11763.9	0	0				24 hour	13	0	14804	0	0
WB51									WB53
	WT- K1770	10 hour	1	1448	15485.8	0.0935052	0.0246066			spo11∆- K1884	10 hour	1	566	13616.2	0.0415681	0.0143338
	B samples	12 hour	2	3709	12348.4	0.300364	0.0790431			B samples	12 hour	2	2152	16732.3	0.128614	0.0443496
		15 hour	3	12022	17252.3	0.696834	0.183377				15 hour	3	6582	16288.6	0.404086	0.13934
		18 hour	4	18339	11542.2	1.58886	0.418121				18 hour	4	10665	13400.9	0.795845	0.274429
		21 hour	5	29518	8795.24	3.35613	0.883193				21 hour	5	20136	12741.8	1.58031	0.544935
		24 hour	6	34096	8959.41	3.80561	1.00148				24 hour	6	20725	9123.32	2.27165	0.783328
	blank		7	0						WT- K1770		7	30992	10717	2.89186	0.997193
	zip1∆ -K1771	10 hour	8	0	11076.3	0	0			spo11∆ zip1∆	10 hour	8	0	7998.2	0	0
	B samples	12 hour	9	0	12438.8	0	0			AM6122	12 hour	9	0	10388.7	0	0
		15 hour	10	0	12797.1	0	0			B samples	15 hour	10	0	14581.3	0	0
		18 hour	11	0	11740	0	0				18 hour	11	0	14866.3	0	0
		21 hour	12	0	10827.4	0	0				21 hour	12	0	13519.1	0	0
		24 hour	13	0	6807.53	0	0				24 hour	13	0	12654.2	0	0

## Sheet: S4 Fig Zip1 levels
Image J Analysis
						WT= 1.0
					normalize	corrected
	genotype	lane	total Zip1	Fpr3	Zip1/Fpr3	Zip1 levels
	WB45A ZIP1
	WT	1	24630	10864	2.26712	0.998732
	spo11∆	2	24121	14718	1.63888	0.721972
	rad51∆ dmc1∆	3	23861	12631	1.88908	0.832195
	zip1∆	4	1264	11392		0
	zip2∆	5	23257	10701	2.17335	0.957422
	zip3∆	6	21391	11392	1.87772	0.82719
	zip4∆	7	27166	12062	2.2522	0.992157
	spo16∆	8	24538	13445	1.82507	0.803993
	msh5∆	9	19680	14014	1.40431	0.618639
	mer3∆	10	11729	12842	0.913331	0.402349
	ecm11∆	11	24134	13293	1.81554	0.799798
	gmc2∆	12	23109	13573	1.70257	0.750031
	red1∆	13	19376	14256	1.35915	0.598743
	WB46A ZIP1
	WT	1	26801	12343	2.17135	1.00062
	spo11∆	2	29131	19465	1.49658	0.68967
	rad51∆ dmc1∆	3	25606	19039	1.34492	0.61978
	zip1∆	4	0	16614
	zip2∆	5	29639	18430	1.60819	0.741103
	zip3∆	6	26210	19375	1.35277	0.623398
	zip4∆	7	24867	16066	1.5478	0.713273
	spo16∆	8	26817	15749	1.70277	0.784689
	msh5∆	9	25003	14193	1.76164	0.811817
	mer3∆	10	31713	15175	2.08982	0.96305
	ecm11∆	11	30166	13857	2.17695	1.0032
	gmc2∆	12	4311	no signal		nd
	red1∆	13	16042	13473	1.19068	0.548699
		Zip1 total protein levels
				WB45A	WB46A	average
			WT	0.998732	1.00062	0.999677
			spo11∆	0.721972	0.68967	0.705821
			rad51∆ dmc1∆	0.832195	0.61978	0.725988
			zip1∆	0
			zip2∆	0.957422	0.741103	0.849262
			zip3∆	0.82719	0.623398	0.725294
			zip4∆	0.992157	0.713273	0.852715
			spo16∆	0.803993	0.784689	0.794341
			msh5∆	0.618639	0.811817	0.715228
			mer3∆	0.402349	0.96305	0.682699
			ecm11∆	0.799798	1.0032	0.901501
			gmc2∆	0.750031	nd	(0.75)
			red1∆	0.598743	0.548699	0.573721

## Sheet: S4 Fig Msh4 levels
ImageJ analysis						WT= 1.0		Msh4 isoforms				% Msh4 isoforms
					normalize	corrected	all higher			total	% all higher
	genotype	lane	total Msh4	Fpr3	Msh4/Fpr3	Msh4 levels	Sumo*	P	unmodified	Msh4	Sumo	% P	% unmodified
WB45A MSH4
	WT	1	19536	10219.8	1.91158	1.00083	305	7174	12057	19536	1.56122	36.7219	61.7168
	spo11∆	2	17312	15882.5	1.09	0.570683	319		16993	17312	1.84265	0	98.1573
	zip1∆	4	20411	11477.7	1.77831	0.931055	462		19949	20411	2.26349	0	97.7365
	zip2∆	5	15706	13395.8	1.17245	0.61385	194		15512	15706	1.2352	0	98.7648
	zip3∆	6	15785	17720.2	0.890793	0.466384	293		15492	15785	1.85619	0	98.1438
	zip4∆	7	12750	13857.7	0.920068	0.481711	654		12096	12750	5.12941	0	94.8706
	spo16∆	8	10664	13628.8	0.782458	0.409664	355		10309	10664	3.32896	0	96.671
	msh5∆	9	5299	10950.4	0.483911	0.253357	66		5233	5299	1.24552	0	98.7545
	mer3∆	10	7804	8041.34	0.970485	0.508107			7804	7804	0	0	100
	ecm11∆	11	12734	8494.34	1.49912	0.784878	276	4793	7665	12734	2.16743	37.6394	60.1932
	gmc2∆	12	11512	9102.05	1.26477	0.662184	535	3928	7049	11512	4.64732	34.1209	61.2318
WB49 MSH4	WT	1	22340	9745	2.29246	1.00107	86	7127	15127	22340	0.38496	31.9024	67.7126
	ecm11∆	2	26517	10611	2.49901	1.09127	411	10251	15855	26517	1.54995	38.6582	59.7918
	gmc2∆	3	27858	15723	1.7718	0.773711	437	9827	17594	27858	1.56867	35.2753	63.156
	spo11∆	4	13539	14211	0.952713	0.416032	63		13476	13539	0.465322	0	99.5347
	zip1∆	6	9451	8778	1.07667	0.470161	648		8803	9451	6.85642	0	93.1436
	zip2∆	7	8419	11716	0.71859	0.313795	402		8017	8419	4.77491	0	95.2251
	zip3∆	8	8690	8180	1.06235	0.463907	57		8633	8690	0.655926	0	99.3441
	zip4∆	9	7820	4853	1.61137	0.703657			7820	7820	0	0	100
	spo16∆	10	7408	7221	1.0259	0.44799			7408	7408	0	0	100
	msh5∆	11	2749	4692	0.585891	0.255848			2749	2749	0	0	100
	mer3∆	12	6728	4701	1.43118	0.624972			6728	6728	0	0	100
							*These higher forms not shown on images in manuscript
			Msh4 total protein levels
					WB45A	WB49	AVE
				WT	1.00083	1	1.00041
				spo11∆	0.570683	0.42	0.495342
				zip1∆	0.931055	0.47	0.700527
				zip2∆	0.61385	0.31	0.461925
				zip3∆	0.466384	0.46	0.463192
				zip4∆	0.481711	0.7	0.590855
				spo16∆	0.409664	0.45	0.429832
				msh5∆	0.253357	0.26	0.256678
				mer3∆	0.508107	0.62	0.564054
				ecm11∆	0.784878	1.09	0.937439
				gmc2∆	0.662184	0.77	0.716092

## Sheet: S4 Fig Zip4 levels
ImageJ analysis
							WT= 1.0
Rep 1						normalize	corrected
	genotype	strain	lane	Zip4	Fpr3	Zip4/Fpr3	Zip4 levels
WB NC Towbin
	WT	K1795-2	1	13285.5	14482.8	0.917327	0.997095
	zip1∆	K1796-2	2	10272.6	14639.7	0.701691	0.762707
	no HA	K1852	3		15398.2
Rep 2
						WT= 1.0
					normalize	corrected
	genotype	lane	Zip4	Fpr3	Zip4/Fpr3	ZIp4
WB PDVF Towbin- same samples as for NC blot, data above
	WT	1	9124.74	8213.32	1.11097	1.00087
	zip1∆	2	8888.33	7326.07	1.21325	1.09301
	no HA	3		6979.37
Rep 3
						WT= 1.0
					normalize	corrected
	genotype	lane	Zip4	Fpr3	Zip4/Fpr3	Zip4 levels		Zip4iHA total protein levels
WB9												Average
	WT	1	5776.69	35910.7	0.160863	0.999147			Rep 1	Rep 2	Rep 3	Zip4 levels
	zip1∆	2	5690.93	28979.3	0.196379	1.21975		WT	1	1	1	1
								zip1∆	0.76	1.09	1.22	1.02333

## Sheet: S5 Fig Zip2-TI_Msh4-TI_levels
ImageJ analysis								WT= 1.0
					total		normalize	corrected
	TurboID	genotype	strain	lane	MYC	Tubulin	MYC/tubulin	MYC
WB38
	ZIP2-ID	WT	JS15-24	1	2259.94	1838.82	1.22902	0.999201
	ZIP2-ID	zip3∆	TI-9C	2	3611.88	4148.25	0.870701	0.707887
	ZIP2-ID	ZIP3-iMYC	TI-13C	3	5296.81	6857.32	0.772432	0.627993
	ZIP2-ID	ecm11∆	TI-53A	4	4546.23	10953.4	0.415051	0.33744
	ZIP2-ID	gmc2∆	TI-128A	5	3529.03	18964.1	0.18609	0.151293
	ZIP2-ID	ecm11-ns	TI-118A	6	5537.76	15228.8	0.363638	0.295641
	no ID	WT	JS21-A	7	468	13229.7	0.0353751	0.0272116
	MSH4-ID	WT	JS27-F	8	19759.5	15154.8	1.30385	1.00296
	MSH4-ID	zip3∆	TI-11A2	9	11413.1	8080.05	1.4125	1.08654
	MSH4-ID	ZIP3-iMYC	TI-15C	10	13893	7150.66	1.9429	1.49454
	MSH4-ID	ecm11∆	TI-54A	11	11534.2	6968.44	1.65521	1.27324
	MSH4-ID	gmc2∆	TI-55A	12	11370.2	4096.54	2.77556	2.13505
	MSH4-ID	ecm11-ns	TI-132A	13	13700.9	4625.78	2.96185	2.27834
WB39
	ZIP2-ID	WT	JS15-A	1	4994.86	7866.17	0.63498	0.8355
	ZIP2-ID	zip3∆	TI-9D	2	11641	6310.68	1.84465	2.90497
	ZIP2-ID	ZIP3-iMYC	TI-13D	3	14475.1	8924.51	1.62195	2.55426
	ZIP2-ID	ecm11∆	TI-53B	4	15000.9	11196.8	1.33974	2.10983
	ZIP2-ID	gmc2∆	TI-128B	5	12692.3	13598.4	0.933371	1.46988
	ZIP2-ID	ecm11-ns	TI-118B	6	15125.9	15386.5	0.983061	1.54813
	no ID	WT	JS21-B	7	912.728	7681.46	0.118822	0.136577
	MSH4-ID	WT	JS27-24	8	16208.8	18601.7	0.871365	1.00157
	MSH4-ID	zip3∆	TI-11B2	9	10580.7	6558.92	1.61318	1.85423
	MSH4-ID	ZIP3-iMYC	TI-15D	10	13140.3	7291.44	1.80216	2.07144
	MSH4-ID	ecm11∆	TI-54B	11	10571.5	6505.97	1.62489	1.86769
	MSH4-ID	gmc2∆	TI-55B	12	6719.46	4794.9	1.40138	1.61078
	MSH4-ID	ecm11-ns	TI-132B	13	5462.68	7599.56	0.718815	0.826225
							TurboID protein levels
							WB38	WB39		AVE
					ZIP2-ID	WT	0.999201	0.999969		0.999585
						zip3∆	0.707887	2.90497		1.80643
						ZIP3-iMYC	0.627993	2.55426		1.59113
						ecm11∆	0.33744	2.10983		1.22363
						gmc2∆	0.151293	1.46988		0.810584
						ecm11-ns	0.295641	1.54813		0.921884
					noID	WT	0.0272116	0.1
					MSH4-ID	WT	1.00296	1.00157		1.00226
						zip3∆	1.08654	1.85423		1.47038
						ZIP3-iMYC	1.49454	2.07144		1.78299
						ecm11∆	1.27324	1.86769		1.57046
						gmc2∆	2.13505	1.61078		1.87291
						ecm11-ns	2.27834	0.826225		1.55228

## Sheet: S5 Fig Zip2-TurboID levels
ImageJ analysis								WT= 1.0
					total		normalize	corrected
	TurboID	genotype	strain	lane	MYC	Tubulin	MYC/tubulin	MYC
WB34
	ZIP2-ID	WT	JS15-24	1	10668.6	12158.6	0.877451	0.997103
	ZIP2-ID	spo11∆	TI-29A	2	5790.05	15019.8	0.385495	0.438062
	ZIP2-ID	rad51∆ dmc1∆	TI-328A	3	7586.15	12592.8	0.602421	0.684569
	ZIP2-ID	zip1∆	JS51-2	4	7688.66	4443.37	1.73037	1.96633
	ZIP2-ID	zip4∆	TI-505A	5	3322.01	5771.61	0.575578	0.654066
	ZIP2-ID	spo16∆	TI-304A	6	6274.12	7932.99	0.79089	0.898738
	no ID	WT	JS21-23	7	889.435	10603.8	0.0838791	0.0953172
	ZIP2-ID	msh4∆	TI-52A	8	7272.28	8400.94	0.86565	0.983693
	ZIP2-ID	msh5∆	TI-96A	9	18565.3	6059.92	3.06362	3.48138
	ZIP2-ID	mer3∆	TI-177A	10	19562.6	6630.22	2.95053	3.35287
	ZIP2-ID	red1∆	TI-170A	11	7336.07	9339.24	0.785511	0.892626
	ZIP2-ID	zip4-N919Q	K2302A	12	4837.71	14413.2	0.335644	0.381413
WB24
	ZIP2-ID	WT	JS15-A	1	7305.35	10972.6	0.665779	0.999668
	ZIP2-ID	spo11∆	TI-29B	2	2009.19	5242.73	0.383234	0.575426
	ZIP2-ID	rad51∆ dmc1∆	TI-328B	3	19514.2	8039.34	2.42734	3.64466
	ZIP2-ID	zip1∆	TI-9D	4	6531.25	2311.48	2.82557	4.2426
	ZIP2-ID	zip4∆	TI-505B	5	1894.21	5211.78	0.363448	0.545718
	ZIP2-ID	spo16∆	TI-304B	6	5026.3	4944.61	1.01652	1.52631
	no ID	WT	JS21-24	7	368.728	8102.92	0.0455055	0.0683266
	ZIP2-ID	msh4∆	TI-52B	8	6465.59	8395.7	0.770107	1.15632
	ZIP2-ID	msh5∆	TI-96B	9	15644.3	19800.5	0.790098	1.18633
	ZIP2-ID	mer3∆	TI-177B	10	21866.5	11403.7	1.9175	2.87913
	ZIP2-ID	red1∆	TI-170B	11	8141.76	20489.8	0.397356	0.596631
	ZIP2-ID	zip4-N919Q	K2302B	12	5927.88	10647.6	0.556732	0.835935
			Zip2-TurboID total protein levels
							WB23	WB24	AVE
				ZIP2-ID		WT	0.997103	0.999668	0.998386
				ZIP2-ID		spo11∆	0.438062	0.575426	0.506744
				ZIP2-ID		rad51∆ dmc1∆	0.684569	3.64466	2.16461
				ZIP2-ID		zip1∆	1.96633	4.2426	3.10446
				ZIP2-ID		zip4∆	0.654066	0.545718	0.599892
				ZIP2-ID		spo16∆	0.898738	1.52631	1.21252
				no ID		WT	0.0953172	0.0683266	0.0818219
				ZIP2-ID		msh4∆	0.983693	1.15632	1.07
				ZIP2-ID		msh5∆	3.48138	1.18633	2.33386
				ZIP2-ID		mer3∆	3.35287	2.87913	3.116
				ZIP2-ID		red1∆	0.892626	0.596631	0.744628
				ZIP2-ID		zip4-N919Q	0.381413	0.835935	0.608674

[truncated: 2 more sheets: S5 Fig Msh4-TurboID levels (2), S5 Fig Ecm11-TurboID levels]
